# Supplementary material for: Survival analysis in clinical practice: analyze your own data using an Excel workbook
Source: Croat Med J. 2016 Feb;57(1):77–9. doi: 10.3325/cmj.2016.57.77 (PMC4800329; doi:10.3325/cmj.2016.57.77)
Supplement: Supplementary material 1 [file CroatMedJ_57_s002.xls]

## Sheet: about
		Marko Lucijanić. Survival analysis in clinical practice: analyze your own data using an Excel workbook. Croat Med J. 2016;57:77-9. doi: 10.3325/cmj.2016.57.77
	This workbook has been created and tested since 2012, it is a result of many years of self-education and
	would be impossible without help and guidance of prof. Mladen Petrovečki.
	If you find it useful, please cite this article when reporting your data.
	Inside you can find two sheets for use ("Analysis", "DATA") and two for learning ("Curves", "Log-rank").
	Data processing sheet is hidden.
	Specific information of interest is provided in appropriate comments.
	When entering your data, you can copy your data into "DATA" worksheet, or you can copy your whole
	spreadsheet into this workbook, but you have to enter your sheet name in appropriate "Analysis" cell.
	Cox-Mantel version of log-rank test is used. Two ways to calculate hazard-ratio are provided.
	Up to 300 data entries and up to 4 groups can be analysed.
	Unpublished “real life” data about patients with multiple myeloma are used for presentation.
	Prior to publishing, your results should be validated using commercial statistical package.
	My previous work can be found online for free.
	Lucijanic M, Petrovecki M. Analysis of censored data. Biochem Med (Zagreb). 2012;22(2):151-5.
	PMID: 22838181
	Web reference: http://www.biochemia-medica.com/2012/22/151
	Created for max 300 rows.				Marko Lucijanić
	Workbook version 12.3				Departement of Hematology
	Date: December 06, 2015				Dubrava Clinical Hospital (www.kbd.hr), Zagreb, Croatia
	Created in MS Excel 2002				mailto: markolucijanic@yahoo.com
	If you have any questions, suggestions or comments, please contact me.
	Have a nice and productive day. Kind regards, Marko

## Sheet: Analysis
Select data:		1.	Enter data sheet name:			DATA				Survival curves:																	Sheet name
										Nm. 1	Whole dataset													Patient ID	A		DATA
2.	Set variables (columns containing):				Time	Status	Group																	OS	B
																								status	C
2.'	Set filter	variable																						sex	D	#N/A	0
		condition																						age	E		0
																								age gr	F
																								heavy ch	G	#N/A
																								light ch	H
																								ISS	I
Results:				Read survival rate at:	36																			Renal function	J	#N/A
There are total of			Total number	Med. Sur.	Surv. rate																				K
0 groups		All pts.:	0	MNR	1																				L
																									M
																									N
										Nm. 2	Subgroups														O
																									P
																									Q
																									R
Curves comparison:		Cox-Mantel log-rank test																							S
																									T
																									U
																									V
																									W	group
																									X	codes:
																									Y
Group names		p value	Hazard Ratio / recip. value																						Z
#NUM!	#NUM!																								AA
	#NUM!								Change group names for graph purposes:																AB
																									AC
																									AD
																									AE
																									AF
																									AG
																									AH
																									AI
																									AJ
																									AK
																									AL
																									AM
																									AN
																									AO
																									AP
																									AQ
																									AR
																									AS
																									AT
																									AU
																									AV
																									AW
																									AX
																									AY
																									AZ
																									BA
																									BB
																									BC
																									BD
																									BE
																									BF
																									BG
																									BH
																									BI
																									BJ
																									BK
																									BL
																									BM
																									BN
																									BO
																									BP
																									BQ
																									BR
																									BS
																									BT
																									BU
																									BV
																									BW
																									BX
																									BY
																									BZ

## Sheet: Curves
Whole dataset	Time	Status	No at risk	Proportion surviving in interval	Cumulative prop. surv.				Group 1	Time	Status	No at risk	Proportion surviving in interval	Cumulative prop. surv.				Group 2	Time	Status	No at risk	Proportion surviving in interval	Cumulative prop. surv.				Group 3	Time	Status	No at risk	Proportion surviving in interval	Cumulative prop. surv.				Group 4	Time	Status	No at risk	Proportion surviving in interval	Cumulative prop. surv.				Curve plotting			graph	graph
					1	Results:								1									1									1									1					0		0	#N/A
	#N/A	#N/A	#N/A	#N/A	#N/A	total nmb:	0			#N/A	#N/A	#N/A	#N/A	#N/A	total nmb:	0			#N/A	#N/A	#N/A	#N/A	#N/A	total nmb:	0			#N/A	#N/A	#N/A	#N/A	#N/A	total nmb:	0			#N/A	#N/A	#N/A	#N/A	#N/A	total nmb:	0			#N/A	#N/A	#N/A	#N/A
	#N/A	#N/A	#N/A	#N/A	#N/A	events:	0			#N/A	#N/A	#N/A	#N/A	#N/A	events:	0			#N/A	#N/A	#N/A	#N/A	#N/A	events:	0			#N/A	#N/A	#N/A	#N/A	#N/A	events:	0			#N/A	#N/A	#N/A	#N/A	#N/A	events:	0			#N/A	#N/A	#N/A	#N/A
	#N/A	#N/A	#N/A	#N/A	#N/A	cen:	0			#N/A	#N/A	#N/A	#N/A	#N/A	cen:	0			#N/A	#N/A	#N/A	#N/A	#N/A	cen:	0			#N/A	#N/A	#N/A	#N/A	#N/A	cen:	0			#N/A	#N/A	#N/A	#N/A	#N/A	cen:	0			#N/A	#N/A	#N/A	#N/A
	#N/A	#N/A	#N/A	#N/A	#N/A	med. flwup:	#N/A			#N/A	#N/A	#N/A	#N/A	#N/A	med. flwup:	#N/A			#N/A	#N/A	#N/A	#N/A	#N/A	med. flwup:	#N/A			#N/A	#N/A	#N/A	#N/A	#N/A	med. flwup:	#N/A			#N/A	#N/A	#N/A	#N/A	#N/A	med. flwup:	#N/A			#N/A	#N/A	#N/A	#N/A
	#N/A	#N/A	#N/A	#N/A	#N/A	min:	#N/A			#N/A	#N/A	#N/A	#N/A	#N/A	min:	#N/A			#N/A	#N/A	#N/A	#N/A	#N/A	min:	#N/A			#N/A	#N/A	#N/A	#N/A	#N/A	min:	#N/A			#N/A	#N/A	#N/A	#N/A	#N/A	min:	#N/A			#N/A	#N/A	#N/A	#N/A
	#N/A	#N/A	#N/A	#N/A	#N/A	max:	#N/A			#N/A	#N/A	#N/A	#N/A	#N/A	max:	#N/A			#N/A	#N/A	#N/A	#N/A	#N/A	max:	#N/A			#N/A	#N/A	#N/A	#N/A	#N/A	max:	#N/A			#N/A	#N/A	#N/A	#N/A	#N/A	max:	#N/A			#N/A	#N/A	#N/A	#N/A
	#N/A	#N/A	#N/A	#N/A	#N/A	med. flw cen:	#N/A			#N/A	#N/A	#N/A	#N/A	#N/A	med. flw cen:	#N/A			#N/A	#N/A	#N/A	#N/A	#N/A	med. flw cen:	#N/A			#N/A	#N/A	#N/A	#N/A	#N/A	med. flw cen:	#N/A			#N/A	#N/A	#N/A	#N/A	#N/A	med. flw cen:	#N/A			#N/A	#N/A	#N/A	#N/A
	#N/A	#N/A	#N/A	#N/A	#N/A	min:	#N/A			#N/A	#N/A	#N/A	#N/A	#N/A	min:	#N/A			#N/A	#N/A	#N/A	#N/A	#N/A	min:	#N/A			#N/A	#N/A	#N/A	#N/A	#N/A	min:	#N/A			#N/A	#N/A	#N/A	#N/A	#N/A	min:	#N/A			#N/A	#N/A	#N/A	#N/A
Kaplan	#N/A	#N/A	#N/A	#N/A	#N/A	max:	#N/A			#N/A	#N/A	#N/A	#N/A	#N/A	max:	#N/A			#N/A	#N/A	#N/A	#N/A	#N/A	max:	#N/A			#N/A	#N/A	#N/A	#N/A	#N/A	max:	#N/A			#N/A	#N/A	#N/A	#N/A	#N/A	max:	#N/A			#N/A	#N/A	#N/A	#N/A
Meier	#N/A	#N/A	#N/A	#N/A	#N/A	est.med.flw:	x			#N/A	#N/A	#N/A	#N/A	#N/A	est.med.flw:	x			#N/A	#N/A	#N/A	#N/A	#N/A	est.med.flw:	x			#N/A	#N/A	#N/A	#N/A	#N/A	est.med.flw:	x			#N/A	#N/A	#N/A	#N/A	#N/A	est.med.flw:	x			#N/A	#N/A	#N/A	#N/A
method	#N/A	#N/A	#N/A	#N/A	#N/A	med.surv.t.:	MNR			#N/A	#N/A	#N/A	#N/A	#N/A	med.surv.t.:	MNR			#N/A	#N/A	#N/A	#N/A	#N/A	med.surv.t.:	MNR			#N/A	#N/A	#N/A	#N/A	#N/A	med.surv.t.:	MNR			#N/A	#N/A	#N/A	#N/A	#N/A	med.surv.t.:	MNR			#N/A	#N/A	#N/A	#N/A
	#N/A	#N/A	#N/A	#N/A	#N/A	Time:	36			#N/A	#N/A	#N/A	#N/A	#N/A	Time:	36			#N/A	#N/A	#N/A	#N/A	#N/A	Time:	36			#N/A	#N/A	#N/A	#N/A	#N/A	Time:	36			#N/A	#N/A	#N/A	#N/A	#N/A	Time:	36			#N/A	#N/A	#N/A	#N/A
	#N/A	#N/A	#N/A	#N/A	#N/A	survival rate:	1			#N/A	#N/A	#N/A	#N/A	#N/A	survival rate:	1			#N/A	#N/A	#N/A	#N/A	#N/A	survival rate:	1			#N/A	#N/A	#N/A	#N/A	#N/A	survival rate:	1			#N/A	#N/A	#N/A	#N/A	#N/A	survival rate:	1			#N/A	#N/A	#N/A	#N/A
	#N/A	#N/A	#N/A	#N/A	#N/A	st.err:	0			#N/A	#N/A	#N/A	#N/A	#N/A	st.err:	0			#N/A	#N/A	#N/A	#N/A	#N/A	st.err:	0			#N/A	#N/A	#N/A	#N/A	#N/A	st.err:	0			#N/A	#N/A	#N/A	#N/A	#N/A	st.err:	0			#N/A	#N/A	#N/A	#N/A
	#N/A	#N/A	#N/A	#N/A	#N/A	95%c.i. up:	1			#N/A	#N/A	#N/A	#N/A	#N/A	95%c.i. up:	1			#N/A	#N/A	#N/A	#N/A	#N/A	95%c.i. up:	1			#N/A	#N/A	#N/A	#N/A	#N/A	95%c.i. up:	1			#N/A	#N/A	#N/A	#N/A	#N/A	95%c.i. up:	1			#N/A	#N/A	#N/A	#N/A
	#N/A	#N/A	#N/A	#N/A	#N/A	95%c.i. low:	1			#N/A	#N/A	#N/A	#N/A	#N/A	95%c.i. low:	1			#N/A	#N/A	#N/A	#N/A	#N/A	95%c.i. low:	1			#N/A	#N/A	#N/A	#N/A	#N/A	95%c.i. low:	1			#N/A	#N/A	#N/A	#N/A	#N/A	95%c.i. low:	1			#N/A	#N/A	#N/A	#N/A
	#N/A	#N/A	#N/A	#N/A	#N/A					#N/A	#N/A	#N/A	#N/A	#N/A					#N/A	#N/A	#N/A	#N/A	#N/A					#N/A	#N/A	#N/A	#N/A	#N/A					#N/A	#N/A	#N/A	#N/A	#N/A					#N/A	#N/A	#N/A	#N/A
	#N/A	#N/A	#N/A	#N/A	#N/A					#N/A	#N/A	#N/A	#N/A	#N/A					#N/A	#N/A	#N/A	#N/A	#N/A					#N/A	#N/A	#N/A	#N/A	#N/A					#N/A	#N/A	#N/A	#N/A	#N/A					#N/A	#N/A	#N/A	#N/A
	#N/A	#N/A	#N/A	#N/A	#N/A					#N/A	#N/A	#N/A	#N/A	#N/A					#N/A	#N/A	#N/A	#N/A	#N/A					#N/A	#N/A	#N/A	#N/A	#N/A					#N/A	#N/A	#N/A	#N/A	#N/A					#N/A	#N/A	#N/A	#N/A
	#N/A	#N/A	#N/A	#N/A	#N/A					#N/A	#N/A	#N/A	#N/A	#N/A					#N/A	#N/A	#N/A	#N/A	#N/A					#N/A	#N/A	#N/A	#N/A	#N/A					#N/A	#N/A	#N/A	#N/A	#N/A					#N/A	#N/A	#N/A	#N/A
	#N/A	#N/A	#N/A	#N/A	#N/A					#N/A	#N/A	#N/A	#N/A	#N/A					#N/A	#N/A	#N/A	#N/A	#N/A					#N/A	#N/A	#N/A	#N/A	#N/A					#N/A	#N/A	#N/A	#N/A	#N/A					#N/A	#N/A	#N/A	#N/A
	#N/A	#N/A	#N/A	#N/A	#N/A					#N/A	#N/A	#N/A	#N/A	#N/A					#N/A	#N/A	#N/A	#N/A	#N/A					#N/A	#N/A	#N/A	#N/A	#N/A					#N/A	#N/A	#N/A	#N/A	#N/A					#N/A	#N/A	#N/A	#N/A
	#N/A	#N/A	#N/A	#N/A	#N/A					#N/A	#N/A	#N/A	#N/A	#N/A					#N/A	#N/A	#N/A	#N/A	#N/A					#N/A	#N/A	#N/A	#N/A	#N/A					#N/A	#N/A	#N/A	#N/A	#N/A					#N/A	#N/A	#N/A	#N/A
	#N/A	#N/A	#N/A	#N/A	#N/A					#N/A	#N/A	#N/A	#N/A	#N/A					#N/A	#N/A	#N/A	#N/A	#N/A					#N/A	#N/A	#N/A	#N/A	#N/A					#N/A	#N/A	#N/A	#N/A	#N/A					#N/A	#N/A	#N/A	#N/A
	#N/A	#N/A	#N/A	#N/A	#N/A					#N/A	#N/A	#N/A	#N/A	#N/A					#N/A	#N/A	#N/A	#N/A	#N/A					#N/A	#N/A	#N/A	#N/A	#N/A					#N/A	#N/A	#N/A	#N/A	#N/A					#N/A	#N/A	#N/A	#N/A
	#N/A	#N/A	#N/A	#N/A	#N/A					#N/A	#N/A	#N/A	#N/A	#N/A					#N/A	#N/A	#N/A	#N/A	#N/A					#N/A	#N/A	#N/A	#N/A	#N/A					#N/A	#N/A	#N/A	#N/A	#N/A					#N/A	#N/A	#N/A	#N/A
	#N/A	#N/A	#N/A	#N/A	#N/A					#N/A	#N/A	#N/A	#N/A	#N/A					#N/A	#N/A	#N/A	#N/A	#N/A					#N/A	#N/A	#N/A	#N/A	#N/A					#N/A	#N/A	#N/A	#N/A	#N/A					#N/A	#N/A	#N/A	#N/A
	#N/A	#N/A	#N/A	#N/A	#N/A					#N/A	#N/A	#N/A	#N/A	#N/A					#N/A	#N/A	#N/A	#N/A	#N/A					#N/A	#N/A	#N/A	#N/A	#N/A					#N/A	#N/A	#N/A	#N/A	#N/A					#N/A	#N/A	#N/A	#N/A
	#N/A	#N/A	#N/A	#N/A	#N/A					#N/A	#N/A	#N/A	#N/A	#N/A					#N/A	#N/A	#N/A	#N/A	#N/A					#N/A	#N/A	#N/A	#N/A	#N/A					#N/A	#N/A	#N/A	#N/A	#N/A					#N/A	#N/A	#N/A	#N/A
	#N/A	#N/A	#N/A	#N/A	#N/A					#N/A	#N/A	#N/A	#N/A	#N/A					#N/A	#N/A	#N/A	#N/A	#N/A					#N/A	#N/A	#N/A	#N/A	#N/A					#N/A	#N/A	#N/A	#N/A	#N/A					#N/A	#N/A	#N/A	#N/A
	#N/A	#N/A	#N/A	#N/A	#N/A					#N/A	#N/A	#N/A	#N/A	#N/A					#N/A	#N/A	#N/A	#N/A	#N/A					#N/A	#N/A	#N/A	#N/A	#N/A					#N/A	#N/A	#N/A	#N/A	#N/A					#N/A	#N/A	#N/A	#N/A
	#N/A	#N/A	#N/A	#N/A	#N/A					#N/A	#N/A	#N/A	#N/A	#N/A					#N/A	#N/A	#N/A	#N/A	#N/A					#N/A	#N/A	#N/A	#N/A	#N/A					#N/A	#N/A	#N/A	#N/A	#N/A					#N/A	#N/A	#N/A	#N/A
	#N/A	#N/A	#N/A	#N/A	#N/A					#N/A	#N/A	#N/A	#N/A	#N/A					#N/A	#N/A	#N/A	#N/A	#N/A					#N/A	#N/A	#N/A	#N/A	#N/A					#N/A	#N/A	#N/A	#N/A	#N/A					#N/A	#N/A	#N/A	#N/A
	#N/A	#N/A	#N/A	#N/A	#N/A					#N/A	#N/A	#N/A	#N/A	#N/A					#N/A	#N/A	#N/A	#N/A	#N/A					#N/A	#N/A	#N/A	#N/A	#N/A					#N/A	#N/A	#N/A	#N/A	#N/A					#N/A	#N/A	#N/A	#N/A
	#N/A	#N/A	#N/A	#N/A	#N/A					#N/A	#N/A	#N/A	#N/A	#N/A					#N/A	#N/A	#N/A	#N/A	#N/A					#N/A	#N/A	#N/A	#N/A	#N/A					#N/A	#N/A	#N/A	#N/A	#N/A					#N/A	#N/A	#N/A	#N/A
	#N/A	#N/A	#N/A	#N/A	#N/A					#N/A	#N/A	#N/A	#N/A	#N/A					#N/A	#N/A	#N/A	#N/A	#N/A					#N/A	#N/A	#N/A	#N/A	#N/A					#N/A	#N/A	#N/A	#N/A	#N/A					#N/A	#N/A	#N/A	#N/A
	#N/A	#N/A	#N/A	#N/A	#N/A					#N/A	#N/A	#N/A	#N/A	#N/A					#N/A	#N/A	#N/A	#N/A	#N/A					#N/A	#N/A	#N/A	#N/A	#N/A					#N/A	#N/A	#N/A	#N/A	#N/A					#N/A	#N/A	#N/A	#N/A
	#N/A	#N/A	#N/A	#N/A	#N/A					#N/A	#N/A	#N/A	#N/A	#N/A					#N/A	#N/A	#N/A	#N/A	#N/A					#N/A	#N/A	#N/A	#N/A	#N/A					#N/A	#N/A	#N/A	#N/A	#N/A					#N/A	#N/A	#N/A	#N/A
	#N/A	#N/A	#N/A	#N/A	#N/A					#N/A	#N/A	#N/A	#N/A	#N/A					#N/A	#N/A	#N/A	#N/A	#N/A					#N/A	#N/A	#N/A	#N/A	#N/A					#N/A	#N/A	#N/A	#N/A	#N/A					#N/A	#N/A	#N/A	#N/A
	#N/A	#N/A	#N/A	#N/A	#N/A					#N/A	#N/A	#N/A	#N/A	#N/A					#N/A	#N/A	#N/A	#N/A	#N/A					#N/A	#N/A	#N/A	#N/A	#N/A					#N/A	#N/A	#N/A	#N/A	#N/A					#N/A	#N/A	#N/A	#N/A
	#N/A	#N/A	#N/A	#N/A	#N/A					#N/A	#N/A	#N/A	#N/A	#N/A					#N/A	#N/A	#N/A	#N/A	#N/A					#N/A	#N/A	#N/A	#N/A	#N/A					#N/A	#N/A	#N/A	#N/A	#N/A					#N/A	#N/A	#N/A	#N/A
	#N/A	#N/A	#N/A	#N/A	#N/A					#N/A	#N/A	#N/A	#N/A	#N/A					#N/A	#N/A	#N/A	#N/A	#N/A					#N/A	#N/A	#N/A	#N/A	#N/A					#N/A	#N/A	#N/A	#N/A	#N/A					#N/A	#N/A	#N/A	#N/A
	#N/A	#N/A	#N/A	#N/A	#N/A					#N/A	#N/A	#N/A	#N/A	#N/A					#N/A	#N/A	#N/A	#N/A	#N/A					#N/A	#N/A	#N/A	#N/A	#N/A					#N/A	#N/A	#N/A	#N/A	#N/A					#N/A	#N/A	#N/A	#N/A
	#N/A	#N/A	#N/A	#N/A	#N/A					#N/A	#N/A	#N/A	#N/A	#N/A					#N/A	#N/A	#N/A	#N/A	#N/A					#N/A	#N/A	#N/A	#N/A	#N/A					#N/A	#N/A	#N/A	#N/A	#N/A					#N/A	#N/A	#N/A	#N/A
	#N/A	#N/A	#N/A	#N/A	#N/A					#N/A	#N/A	#N/A	#N/A	#N/A					#N/A	#N/A	#N/A	#N/A	#N/A					#N/A	#N/A	#N/A	#N/A	#N/A					#N/A	#N/A	#N/A	#N/A	#N/A					#N/A	#N/A	#N/A	#N/A
	#N/A	#N/A	#N/A	#N/A	#N/A					#N/A	#N/A	#N/A	#N/A	#N/A					#N/A	#N/A	#N/A	#N/A	#N/A					#N/A	#N/A	#N/A	#N/A	#N/A					#N/A	#N/A	#N/A	#N/A	#N/A					#N/A	#N/A	#N/A	#N/A
	#N/A	#N/A	#N/A	#N/A	#N/A					#N/A	#N/A	#N/A	#N/A	#N/A					#N/A	#N/A	#N/A	#N/A	#N/A					#N/A	#N/A	#N/A	#N/A	#N/A					#N/A	#N/A	#N/A	#N/A	#N/A					#N/A	#N/A	#N/A	#N/A
	#N/A	#N/A	#N/A	#N/A	#N/A					#N/A	#N/A	#N/A	#N/A	#N/A					#N/A	#N/A	#N/A	#N/A	#N/A					#N/A	#N/A	#N/A	#N/A	#N/A					#N/A	#N/A	#N/A	#N/A	#N/A					#N/A	#N/A	#N/A	#N/A
	#N/A	#N/A	#N/A	#N/A	#N/A					#N/A	#N/A	#N/A	#N/A	#N/A					#N/A	#N/A	#N/A	#N/A	#N/A					#N/A	#N/A	#N/A	#N/A	#N/A					#N/A	#N/A	#N/A	#N/A	#N/A					#N/A	#N/A	#N/A	#N/A
	#N/A	#N/A	#N/A	#N/A	#N/A					#N/A	#N/A	#N/A	#N/A	#N/A					#N/A	#N/A	#N/A	#N/A	#N/A					#N/A	#N/A	#N/A	#N/A	#N/A					#N/A	#N/A	#N/A	#N/A	#N/A					#N/A	#N/A	#N/A	#N/A
	#N/A	#N/A	#N/A	#N/A	#N/A					#N/A	#N/A	#N/A	#N/A	#N/A					#N/A	#N/A	#N/A	#N/A	#N/A					#N/A	#N/A	#N/A	#N/A	#N/A					#N/A	#N/A	#N/A	#N/A	#N/A					#N/A	#N/A	#N/A	#N/A
	#N/A	#N/A	#N/A	#N/A	#N/A					#N/A	#N/A	#N/A	#N/A	#N/A					#N/A	#N/A	#N/A	#N/A	#N/A					#N/A	#N/A	#N/A	#N/A	#N/A					#N/A	#N/A	#N/A	#N/A	#N/A					#N/A	#N/A	#N/A	#N/A
	#N/A	#N/A	#N/A	#N/A	#N/A					#N/A	#N/A	#N/A	#N/A	#N/A					#N/A	#N/A	#N/A	#N/A	#N/A					#N/A	#N/A	#N/A	#N/A	#N/A					#N/A	#N/A	#N/A	#N/A	#N/A					#N/A	#N/A	#N/A	#N/A
	#N/A	#N/A	#N/A	#N/A	#N/A					#N/A	#N/A	#N/A	#N/A	#N/A					#N/A	#N/A	#N/A	#N/A	#N/A					#N/A	#N/A	#N/A	#N/A	#N/A					#N/A	#N/A	#N/A	#N/A	#N/A					#N/A	#N/A	#N/A	#N/A
	#N/A	#N/A	#N/A	#N/A	#N/A					#N/A	#N/A	#N/A	#N/A	#N/A					#N/A	#N/A	#N/A	#N/A	#N/A					#N/A	#N/A	#N/A	#N/A	#N/A					#N/A	#N/A	#N/A	#N/A	#N/A					#N/A	#N/A	#N/A	#N/A
	#N/A	#N/A	#N/A	#N/A	#N/A					#N/A	#N/A	#N/A	#N/A	#N/A					#N/A	#N/A	#N/A	#N/A	#N/A					#N/A	#N/A	#N/A	#N/A	#N/A					#N/A	#N/A	#N/A	#N/A	#N/A					#N/A	#N/A	#N/A	#N/A
	#N/A	#N/A	#N/A	#N/A	#N/A					#N/A	#N/A	#N/A	#N/A	#N/A					#N/A	#N/A	#N/A	#N/A	#N/A					#N/A	#N/A	#N/A	#N/A	#N/A					#N/A	#N/A	#N/A	#N/A	#N/A					#N/A	#N/A	#N/A	#N/A
	#N/A	#N/A	#N/A	#N/A	#N/A					#N/A	#N/A	#N/A	#N/A	#N/A					#N/A	#N/A	#N/A	#N/A	#N/A					#N/A	#N/A	#N/A	#N/A	#N/A					#N/A	#N/A	#N/A	#N/A	#N/A					#N/A	#N/A	#N/A	#N/A
	#N/A	#N/A	#N/A	#N/A	#N/A					#N/A	#N/A	#N/A	#N/A	#N/A					#N/A	#N/A	#N/A	#N/A	#N/A					#N/A	#N/A	#N/A	#N/A	#N/A					#N/A	#N/A	#N/A	#N/A	#N/A					#N/A	#N/A	#N/A	#N/A
	#N/A	#N/A	#N/A	#N/A	#N/A					#N/A	#N/A	#N/A	#N/A	#N/A					#N/A	#N/A	#N/A	#N/A	#N/A					#N/A	#N/A	#N/A	#N/A	#N/A					#N/A	#N/A	#N/A	#N/A	#N/A					#N/A	#N/A	#N/A	#N/A
	#N/A	#N/A	#N/A	#N/A	#N/A					#N/A	#N/A	#N/A	#N/A	#N/A					#N/A	#N/A	#N/A	#N/A	#N/A					#N/A	#N/A	#N/A	#N/A	#N/A					#N/A	#N/A	#N/A	#N/A	#N/A					#N/A	#N/A	#N/A	#N/A
	#N/A	#N/A	#N/A	#N/A	#N/A					#N/A	#N/A	#N/A	#N/A	#N/A					#N/A	#N/A	#N/A	#N/A	#N/A					#N/A	#N/A	#N/A	#N/A	#N/A					#N/A	#N/A	#N/A	#N/A	#N/A					#N/A	#N/A	#N/A	#N/A
	#N/A	#N/A	#N/A	#N/A	#N/A					#N/A	#N/A	#N/A	#N/A	#N/A					#N/A	#N/A	#N/A	#N/A	#N/A					#N/A	#N/A	#N/A	#N/A	#N/A					#N/A	#N/A	#N/A	#N/A	#N/A					#N/A	#N/A	#N/A	#N/A
	#N/A	#N/A	#N/A	#N/A	#N/A					#N/A	#N/A	#N/A	#N/A	#N/A					#N/A	#N/A	#N/A	#N/A	#N/A					#N/A	#N/A	#N/A	#N/A	#N/A					#N/A	#N/A	#N/A	#N/A	#N/A					#N/A	#N/A	#N/A	#N/A
	#N/A	#N/A	#N/A	#N/A	#N/A					#N/A	#N/A	#N/A	#N/A	#N/A					#N/A	#N/A	#N/A	#N/A	#N/A					#N/A	#N/A	#N/A	#N/A	#N/A					#N/A	#N/A	#N/A	#N/A	#N/A					#N/A	#N/A	#N/A	#N/A
	#N/A	#N/A	#N/A	#N/A	#N/A					#N/A	#N/A	#N/A	#N/A	#N/A					#N/A	#N/A	#N/A	#N/A	#N/A					#N/A	#N/A	#N/A	#N/A	#N/A					#N/A	#N/A	#N/A	#N/A	#N/A					#N/A	#N/A	#N/A	#N/A
	#N/A	#N/A	#N/A	#N/A	#N/A					#N/A	#N/A	#N/A	#N/A	#N/A					#N/A	#N/A	#N/A	#N/A	#N/A					#N/A	#N/A	#N/A	#N/A	#N/A					#N/A	#N/A	#N/A	#N/A	#N/A					#N/A	#N/A	#N/A	#N/A
	#N/A	#N/A	#N/A	#N/A	#N/A					#N/A	#N/A	#N/A	#N/A	#N/A					#N/A	#N/A	#N/A	#N/A	#N/A					#N/A	#N/A	#N/A	#N/A	#N/A					#N/A	#N/A	#N/A	#N/A	#N/A					#N/A	#N/A	#N/A	#N/A
	#N/A	#N/A	#N/A	#N/A	#N/A					#N/A	#N/A	#N/A	#N/A	#N/A					#N/A	#N/A	#N/A	#N/A	#N/A					#N/A	#N/A	#N/A	#N/A	#N/A					#N/A	#N/A	#N/A	#N/A	#N/A					#N/A	#N/A	#N/A	#N/A
	#N/A	#N/A	#N/A	#N/A	#N/A					#N/A	#N/A	#N/A	#N/A	#N/A					#N/A	#N/A	#N/A	#N/A	#N/A					#N/A	#N/A	#N/A	#N/A	#N/A					#N/A	#N/A	#N/A	#N/A	#N/A					#N/A	#N/A	#N/A	#N/A
	#N/A	#N/A	#N/A	#N/A	#N/A					#N/A	#N/A	#N/A	#N/A	#N/A					#N/A	#N/A	#N/A	#N/A	#N/A					#N/A	#N/A	#N/A	#N/A	#N/A					#N/A	#N/A	#N/A	#N/A	#N/A					#N/A	#N/A	#N/A	#N/A
	#N/A	#N/A	#N/A	#N/A	#N/A					#N/A	#N/A	#N/A	#N/A	#N/A					#N/A	#N/A	#N/A	#N/A	#N/A					#N/A	#N/A	#N/A	#N/A	#N/A					#N/A	#N/A	#N/A	#N/A	#N/A					#N/A	#N/A	#N/A	#N/A
	#N/A	#N/A	#N/A	#N/A	#N/A					#N/A	#N/A	#N/A	#N/A	#N/A					#N/A	#N/A	#N/A	#N/A	#N/A					#N/A	#N/A	#N/A	#N/A	#N/A					#N/A	#N/A	#N/A	#N/A	#N/A					#N/A	#N/A	#N/A	#N/A
	#N/A	#N/A	#N/A	#N/A	#N/A					#N/A	#N/A	#N/A	#N/A	#N/A					#N/A	#N/A	#N/A	#N/A	#N/A					#N/A	#N/A	#N/A	#N/A	#N/A					#N/A	#N/A	#N/A	#N/A	#N/A					#N/A	#N/A	#N/A	#N/A
	#N/A	#N/A	#N/A	#N/A	#N/A					#N/A	#N/A	#N/A	#N/A	#N/A					#N/A	#N/A	#N/A	#N/A	#N/A					#N/A	#N/A	#N/A	#N/A	#N/A					#N/A	#N/A	#N/A	#N/A	#N/A					#N/A	#N/A	#N/A	#N/A
	#N/A	#N/A	#N/A	#N/A	#N/A					#N/A	#N/A	#N/A	#N/A	#N/A					#N/A	#N/A	#N/A	#N/A	#N/A					#N/A	#N/A	#N/A	#N/A	#N/A					#N/A	#N/A	#N/A	#N/A	#N/A					#N/A	#N/A	#N/A	#N/A
	#N/A	#N/A	#N/A	#N/A	#N/A					#N/A	#N/A	#N/A	#N/A	#N/A					#N/A	#N/A	#N/A	#N/A	#N/A					#N/A	#N/A	#N/A	#N/A	#N/A					#N/A	#N/A	#N/A	#N/A	#N/A					#N/A	#N/A	#N/A	#N/A
	#N/A	#N/A	#N/A	#N/A	#N/A					#N/A	#N/A	#N/A	#N/A	#N/A					#N/A	#N/A	#N/A	#N/A	#N/A					#N/A	#N/A	#N/A	#N/A	#N/A					#N/A	#N/A	#N/A	#N/A	#N/A					#N/A	#N/A	#N/A	#N/A
	#N/A	#N/A	#N/A	#N/A	#N/A					#N/A	#N/A	#N/A	#N/A	#N/A					#N/A	#N/A	#N/A	#N/A	#N/A					#N/A	#N/A	#N/A	#N/A	#N/A					#N/A	#N/A	#N/A	#N/A	#N/A					#N/A	#N/A	#N/A	#N/A
	#N/A	#N/A	#N/A	#N/A	#N/A					#N/A	#N/A	#N/A	#N/A	#N/A					#N/A	#N/A	#N/A	#N/A	#N/A					#N/A	#N/A	#N/A	#N/A	#N/A					#N/A	#N/A	#N/A	#N/A	#N/A					#N/A	#N/A	#N/A	#N/A
	#N/A	#N/A	#N/A	#N/A	#N/A					#N/A	#N/A	#N/A	#N/A	#N/A					#N/A	#N/A	#N/A	#N/A	#N/A					#N/A	#N/A	#N/A	#N/A	#N/A					#N/A	#N/A	#N/A	#N/A	#N/A					#N/A	#N/A	#N/A	#N/A
	#N/A	#N/A	#N/A	#N/A	#N/A					#N/A	#N/A	#N/A	#N/A	#N/A					#N/A	#N/A	#N/A	#N/A	#N/A					#N/A	#N/A	#N/A	#N/A	#N/A					#N/A	#N/A	#N/A	#N/A	#N/A					#N/A	#N/A	#N/A	#N/A
	#N/A	#N/A	#N/A	#N/A	#N/A					#N/A	#N/A	#N/A	#N/A	#N/A					#N/A	#N/A	#N/A	#N/A	#N/A					#N/A	#N/A	#N/A	#N/A	#N/A					#N/A	#N/A	#N/A	#N/A	#N/A					#N/A	#N/A	#N/A	#N/A
	#N/A	#N/A	#N/A	#N/A	#N/A					#N/A	#N/A	#N/A	#N/A	#N/A					#N/A	#N/A	#N/A	#N/A	#N/A					#N/A	#N/A	#N/A	#N/A	#N/A					#N/A	#N/A	#N/A	#N/A	#N/A					#N/A	#N/A	#N/A	#N/A
	#N/A	#N/A	#N/A	#N/A	#N/A					#N/A	#N/A	#N/A	#N/A	#N/A					#N/A	#N/A	#N/A	#N/A	#N/A					#N/A	#N/A	#N/A	#N/A	#N/A					#N/A	#N/A	#N/A	#N/A	#N/A					#N/A	#N/A	#N/A	#N/A
	#N/A	#N/A	#N/A	#N/A	#N/A					#N/A	#N/A	#N/A	#N/A	#N/A					#N/A	#N/A	#N/A	#N/A	#N/A					#N/A	#N/A	#N/A	#N/A	#N/A					#N/A	#N/A	#N/A	#N/A	#N/A					#N/A	#N/A	#N/A	#N/A
	#N/A	#N/A	#N/A	#N/A	#N/A					#N/A	#N/A	#N/A	#N/A	#N/A					#N/A	#N/A	#N/A	#N/A	#N/A					#N/A	#N/A	#N/A	#N/A	#N/A					#N/A	#N/A	#N/A	#N/A	#N/A					#N/A	#N/A	#N/A	#N/A
	#N/A	#N/A	#N/A	#N/A	#N/A					#N/A	#N/A	#N/A	#N/A	#N/A					#N/A	#N/A	#N/A	#N/A	#N/A					#N/A	#N/A	#N/A	#N/A	#N/A					#N/A	#N/A	#N/A	#N/A	#N/A					#N/A	#N/A	#N/A	#N/A
	#N/A	#N/A	#N/A	#N/A	#N/A					#N/A	#N/A	#N/A	#N/A	#N/A					#N/A	#N/A	#N/A	#N/A	#N/A					#N/A	#N/A	#N/A	#N/A	#N/A					#N/A	#N/A	#N/A	#N/A	#N/A					#N/A	#N/A	#N/A	#N/A
	#N/A	#N/A	#N/A	#N/A	#N/A					#N/A	#N/A	#N/A	#N/A	#N/A					#N/A	#N/A	#N/A	#N/A	#N/A					#N/A	#N/A	#N/A	#N/A	#N/A					#N/A	#N/A	#N/A	#N/A	#N/A					#N/A	#N/A	#N/A	#N/A
	#N/A	#N/A	#N/A	#N/A	#N/A					#N/A	#N/A	#N/A	#N/A	#N/A					#N/A	#N/A	#N/A	#N/A	#N/A					#N/A	#N/A	#N/A	#N/A	#N/A					#N/A	#N/A	#N/A	#N/A	#N/A					#N/A	#N/A	#N/A	#N/A
	#N/A	#N/A	#N/A	#N/A	#N/A					#N/A	#N/A	#N/A	#N/A	#N/A					#N/A	#N/A	#N/A	#N/A	#N/A					#N/A	#N/A	#N/A	#N/A	#N/A					#N/A	#N/A	#N/A	#N/A	#N/A					#N/A	#N/A	#N/A	#N/A
	#N/A	#N/A	#N/A	#N/A	#N/A					#N/A	#N/A	#N/A	#N/A	#N/A					#N/A	#N/A	#N/A	#N/A	#N/A					#N/A	#N/A	#N/A	#N/A	#N/A					#N/A	#N/A	#N/A	#N/A	#N/A					#N/A	#N/A	#N/A	#N/A
	#N/A	#N/A	#N/A	#N/A	#N/A					#N/A	#N/A	#N/A	#N/A	#N/A					#N/A	#N/A	#N/A	#N/A	#N/A					#N/A	#N/A	#N/A	#N/A	#N/A					#N/A	#N/A	#N/A	#N/A	#N/A					#N/A	#N/A	#N/A	#N/A
	#N/A	#N/A	#N/A	#N/A	#N/A					#N/A	#N/A	#N/A	#N/A	#N/A					#N/A	#N/A	#N/A	#N/A	#N/A					#N/A	#N/A	#N/A	#N/A	#N/A					#N/A	#N/A	#N/A	#N/A	#N/A					#N/A	#N/A	#N/A	#N/A
	#N/A	#N/A	#N/A	#N/A	#N/A					#N/A	#N/A	#N/A	#N/A	#N/A					#N/A	#N/A	#N/A	#N/A	#N/A					#N/A	#N/A	#N/A	#N/A	#N/A					#N/A	#N/A	#N/A	#N/A	#N/A					#N/A	#N/A	#N/A	#N/A
	#N/A	#N/A	#N/A	#N/A	#N/A					#N/A	#N/A	#N/A	#N/A	#N/A					#N/A	#N/A	#N/A	#N/A	#N/A					#N/A	#N/A	#N/A	#N/A	#N/A					#N/A	#N/A	#N/A	#N/A	#N/A					#N/A	#N/A	#N/A	#N/A
	#N/A	#N/A	#N/A	#N/A	#N/A					#N/A	#N/A	#N/A	#N/A	#N/A					#N/A	#N/A	#N/A	#N/A	#N/A					#N/A	#N/A	#N/A	#N/A	#N/A					#N/A	#N/A	#N/A	#N/A	#N/A					#N/A	#N/A	#N/A	#N/A
	#N/A	#N/A	#N/A	#N/A	#N/A					#N/A	#N/A	#N/A	#N/A	#N/A					#N/A	#N/A	#N/A	#N/A	#N/A					#N/A	#N/A	#N/A	#N/A	#N/A					#N/A	#N/A	#N/A	#N/A	#N/A					#N/A	#N/A	#N/A	#N/A
	#N/A	#N/A	#N/A	#N/A	#N/A					#N/A	#N/A	#N/A	#N/A	#N/A					#N/A	#N/A	#N/A	#N/A	#N/A					#N/A	#N/A	#N/A	#N/A	#N/A					#N/A	#N/A	#N/A	#N/A	#N/A					#N/A	#N/A	#N/A	#N/A
	#N/A	#N/A	#N/A	#N/A	#N/A					#N/A	#N/A	#N/A	#N/A	#N/A					#N/A	#N/A	#N/A	#N/A	#N/A					#N/A	#N/A	#N/A	#N/A	#N/A					#N/A	#N/A	#N/A	#N/A	#N/A					#N/A	#N/A	#N/A	#N/A
	#N/A	#N/A	#N/A	#N/A	#N/A					#N/A	#N/A	#N/A	#N/A	#N/A					#N/A	#N/A	#N/A	#N/A	#N/A					#N/A	#N/A	#N/A	#N/A	#N/A					#N/A	#N/A	#N/A	#N/A	#N/A					#N/A	#N/A	#N/A	#N/A
	#N/A	#N/A	#N/A	#N/A	#N/A					#N/A	#N/A	#N/A	#N/A	#N/A					#N/A	#N/A	#N/A	#N/A	#N/A					#N/A	#N/A	#N/A	#N/A	#N/A					#N/A	#N/A	#N/A	#N/A	#N/A					#N/A	#N/A	#N/A	#N/A
	#N/A	#N/A	#N/A	#N/A	#N/A					#N/A	#N/A	#N/A	#N/A	#N/A					#N/A	#N/A	#N/A	#N/A	#N/A					#N/A	#N/A	#N/A	#N/A	#N/A					#N/A	#N/A	#N/A	#N/A	#N/A					#N/A	#N/A	#N/A	#N/A
	#N/A	#N/A	#N/A	#N/A	#N/A					#N/A	#N/A	#N/A	#N/A	#N/A					#N/A	#N/A	#N/A	#N/A	#N/A					#N/A	#N/A	#N/A	#N/A	#N/A					#N/A	#N/A	#N/A	#N/A	#N/A					#N/A	#N/A	#N/A	#N/A
	#N/A	#N/A	#N/A	#N/A	#N/A					#N/A	#N/A	#N/A	#N/A	#N/A					#N/A	#N/A	#N/A	#N/A	#N/A					#N/A	#N/A	#N/A	#N/A	#N/A					#N/A	#N/A	#N/A	#N/A	#N/A					#N/A	#N/A	#N/A	#N/A
	#N/A	#N/A	#N/A	#N/A	#N/A					#N/A	#N/A	#N/A	#N/A	#N/A					#N/A	#N/A	#N/A	#N/A	#N/A					#N/A	#N/A	#N/A	#N/A	#N/A					#N/A	#N/A	#N/A	#N/A	#N/A					#N/A	#N/A	#N/A	#N/A
	#N/A	#N/A	#N/A	#N/A	#N/A					#N/A	#N/A	#N/A	#N/A	#N/A					#N/A	#N/A	#N/A	#N/A	#N/A					#N/A	#N/A	#N/A	#N/A	#N/A					#N/A	#N/A	#N/A	#N/A	#N/A					#N/A	#N/A	#N/A	#N/A
	#N/A	#N/A	#N/A	#N/A	#N/A					#N/A	#N/A	#N/A	#N/A	#N/A					#N/A	#N/A	#N/A	#N/A	#N/A					#N/A	#N/A	#N/A	#N/A	#N/A					#N/A	#N/A	#N/A	#N/A	#N/A					#N/A	#N/A	#N/A	#N/A
	#N/A	#N/A	#N/A	#N/A	#N/A					#N/A	#N/A	#N/A	#N/A	#N/A					#N/A	#N/A	#N/A	#N/A	#N/A					#N/A	#N/A	#N/A	#N/A	#N/A					#N/A	#N/A	#N/A	#N/A	#N/A					#N/A	#N/A	#N/A	#N/A
	#N/A	#N/A	#N/A	#N/A	#N/A					#N/A	#N/A	#N/A	#N/A	#N/A					#N/A	#N/A	#N/A	#N/A	#N/A					#N/A	#N/A	#N/A	#N/A	#N/A					#N/A	#N/A	#N/A	#N/A	#N/A					#N/A	#N/A	#N/A	#N/A
	#N/A	#N/A	#N/A	#N/A	#N/A					#N/A	#N/A	#N/A	#N/A	#N/A					#N/A	#N/A	#N/A	#N/A	#N/A					#N/A	#N/A	#N/A	#N/A	#N/A					#N/A	#N/A	#N/A	#N/A	#N/A					#N/A	#N/A	#N/A	#N/A
	#N/A	#N/A	#N/A	#N/A	#N/A					#N/A	#N/A	#N/A	#N/A	#N/A					#N/A	#N/A	#N/A	#N/A	#N/A					#N/A	#N/A	#N/A	#N/A	#N/A					#N/A	#N/A	#N/A	#N/A	#N/A					#N/A	#N/A	#N/A	#N/A
	#N/A	#N/A	#N/A	#N/A	#N/A					#N/A	#N/A	#N/A	#N/A	#N/A					#N/A	#N/A	#N/A	#N/A	#N/A					#N/A	#N/A	#N/A	#N/A	#N/A					#N/A	#N/A	#N/A	#N/A	#N/A					#N/A	#N/A	#N/A	#N/A
	#N/A	#N/A	#N/A	#N/A	#N/A					#N/A	#N/A	#N/A	#N/A	#N/A					#N/A	#N/A	#N/A	#N/A	#N/A					#N/A	#N/A	#N/A	#N/A	#N/A					#N/A	#N/A	#N/A	#N/A	#N/A					#N/A	#N/A	#N/A	#N/A
	#N/A	#N/A	#N/A	#N/A	#N/A					#N/A	#N/A	#N/A	#N/A	#N/A					#N/A	#N/A	#N/A	#N/A	#N/A					#N/A	#N/A	#N/A	#N/A	#N/A					#N/A	#N/A	#N/A	#N/A	#N/A					#N/A	#N/A	#N/A	#N/A
	#N/A	#N/A	#N/A	#N/A	#N/A					#N/A	#N/A	#N/A	#N/A	#N/A					#N/A	#N/A	#N/A	#N/A	#N/A					#N/A	#N/A	#N/A	#N/A	#N/A					#N/A	#N/A	#N/A	#N/A	#N/A					#N/A	#N/A	#N/A	#N/A
	#N/A	#N/A	#N/A	#N/A	#N/A					#N/A	#N/A	#N/A	#N/A	#N/A					#N/A	#N/A	#N/A	#N/A	#N/A					#N/A	#N/A	#N/A	#N/A	#N/A					#N/A	#N/A	#N/A	#N/A	#N/A					#N/A	#N/A	#N/A	#N/A
	#N/A	#N/A	#N/A	#N/A	#N/A					#N/A	#N/A	#N/A	#N/A	#N/A					#N/A	#N/A	#N/A	#N/A	#N/A					#N/A	#N/A	#N/A	#N/A	#N/A					#N/A	#N/A	#N/A	#N/A	#N/A					#N/A	#N/A	#N/A	#N/A
	#N/A	#N/A	#N/A	#N/A	#N/A					#N/A	#N/A	#N/A	#N/A	#N/A					#N/A	#N/A	#N/A	#N/A	#N/A					#N/A	#N/A	#N/A	#N/A	#N/A					#N/A	#N/A	#N/A	#N/A	#N/A					#N/A	#N/A	#N/A	#N/A
	#N/A	#N/A	#N/A	#N/A	#N/A					#N/A	#N/A	#N/A	#N/A	#N/A					#N/A	#N/A	#N/A	#N/A	#N/A					#N/A	#N/A	#N/A	#N/A	#N/A					#N/A	#N/A	#N/A	#N/A	#N/A					#N/A	#N/A	#N/A	#N/A
	#N/A	#N/A	#N/A	#N/A	#N/A					#N/A	#N/A	#N/A	#N/A	#N/A					#N/A	#N/A	#N/A	#N/A	#N/A					#N/A	#N/A	#N/A	#N/A	#N/A					#N/A	#N/A	#N/A	#N/A	#N/A					#N/A	#N/A	#N/A	#N/A
	#N/A	#N/A	#N/A	#N/A	#N/A					#N/A	#N/A	#N/A	#N/A	#N/A					#N/A	#N/A	#N/A	#N/A	#N/A					#N/A	#N/A	#N/A	#N/A	#N/A					#N/A	#N/A	#N/A	#N/A	#N/A					#N/A	#N/A	#N/A	#N/A
	#N/A	#N/A	#N/A	#N/A	#N/A					#N/A	#N/A	#N/A	#N/A	#N/A					#N/A	#N/A	#N/A	#N/A	#N/A					#N/A	#N/A	#N/A	#N/A	#N/A					#N/A	#N/A	#N/A	#N/A	#N/A					#N/A	#N/A	#N/A	#N/A
	#N/A	#N/A	#N/A	#N/A	#N/A					#N/A	#N/A	#N/A	#N/A	#N/A					#N/A	#N/A	#N/A	#N/A	#N/A					#N/A	#N/A	#N/A	#N/A	#N/A					#N/A	#N/A	#N/A	#N/A	#N/A					#N/A	#N/A	#N/A	#N/A
	#N/A	#N/A	#N/A	#N/A	#N/A					#N/A	#N/A	#N/A	#N/A	#N/A					#N/A	#N/A	#N/A	#N/A	#N/A					#N/A	#N/A	#N/A	#N/A	#N/A					#N/A	#N/A	#N/A	#N/A	#N/A					#N/A	#N/A	#N/A	#N/A
	#N/A	#N/A	#N/A	#N/A	#N/A					#N/A	#N/A	#N/A	#N/A	#N/A					#N/A	#N/A	#N/A	#N/A	#N/A					#N/A	#N/A	#N/A	#N/A	#N/A					#N/A	#N/A	#N/A	#N/A	#N/A					#N/A	#N/A	#N/A	#N/A
	#N/A	#N/A	#N/A	#N/A	#N/A					#N/A	#N/A	#N/A	#N/A	#N/A					#N/A	#N/A	#N/A	#N/A	#N/A					#N/A	#N/A	#N/A	#N/A	#N/A					#N/A	#N/A	#N/A	#N/A	#N/A					#N/A	#N/A	#N/A	#N/A
	#N/A	#N/A	#N/A	#N/A	#N/A					#N/A	#N/A	#N/A	#N/A	#N/A					#N/A	#N/A	#N/A	#N/A	#N/A					#N/A	#N/A	#N/A	#N/A	#N/A					#N/A	#N/A	#N/A	#N/A	#N/A					#N/A	#N/A	#N/A	#N/A
	#N/A	#N/A	#N/A	#N/A	#N/A					#N/A	#N/A	#N/A	#N/A	#N/A					#N/A	#N/A	#N/A	#N/A	#N/A					#N/A	#N/A	#N/A	#N/A	#N/A					#N/A	#N/A	#N/A	#N/A	#N/A					#N/A	#N/A	#N/A	#N/A
	#N/A	#N/A	#N/A	#N/A	#N/A					#N/A	#N/A	#N/A	#N/A	#N/A					#N/A	#N/A	#N/A	#N/A	#N/A					#N/A	#N/A	#N/A	#N/A	#N/A					#N/A	#N/A	#N/A	#N/A	#N/A					#N/A	#N/A	#N/A	#N/A
	#N/A	#N/A	#N/A	#N/A	#N/A					#N/A	#N/A	#N/A	#N/A	#N/A					#N/A	#N/A	#N/A	#N/A	#N/A					#N/A	#N/A	#N/A	#N/A	#N/A					#N/A	#N/A	#N/A	#N/A	#N/A					#N/A	#N/A	#N/A	#N/A
	#N/A	#N/A	#N/A	#N/A	#N/A					#N/A	#N/A	#N/A	#N/A	#N/A					#N/A	#N/A	#N/A	#N/A	#N/A					#N/A	#N/A	#N/A	#N/A	#N/A					#N/A	#N/A	#N/A	#N/A	#N/A					#N/A	#N/A	#N/A	#N/A
	#N/A	#N/A	#N/A	#N/A	#N/A					#N/A	#N/A	#N/A	#N/A	#N/A					#N/A	#N/A	#N/A	#N/A	#N/A					#N/A	#N/A	#N/A	#N/A	#N/A					#N/A	#N/A	#N/A	#N/A	#N/A					#N/A	#N/A	#N/A	#N/A
	#N/A	#N/A	#N/A	#N/A	#N/A					#N/A	#N/A	#N/A	#N/A	#N/A					#N/A	#N/A	#N/A	#N/A	#N/A					#N/A	#N/A	#N/A	#N/A	#N/A					#N/A	#N/A	#N/A	#N/A	#N/A					#N/A	#N/A	#N/A	#N/A
	#N/A	#N/A	#N/A	#N/A	#N/A					#N/A	#N/A	#N/A	#N/A	#N/A					#N/A	#N/A	#N/A	#N/A	#N/A					#N/A	#N/A	#N/A	#N/A	#N/A					#N/A	#N/A	#N/A	#N/A	#N/A					#N/A	#N/A	#N/A	#N/A
	#N/A	#N/A	#N/A	#N/A	#N/A					#N/A	#N/A	#N/A	#N/A	#N/A					#N/A	#N/A	#N/A	#N/A	#N/A					#N/A	#N/A	#N/A	#N/A	#N/A					#N/A	#N/A	#N/A	#N/A	#N/A					#N/A	#N/A	#N/A	#N/A
	#N/A	#N/A	#N/A	#N/A	#N/A					#N/A	#N/A	#N/A	#N/A	#N/A					#N/A	#N/A	#N/A	#N/A	#N/A					#N/A	#N/A	#N/A	#N/A	#N/A					#N/A	#N/A	#N/A	#N/A	#N/A					#N/A	#N/A	#N/A	#N/A
	#N/A	#N/A	#N/A	#N/A	#N/A					#N/A	#N/A	#N/A	#N/A	#N/A					#N/A	#N/A	#N/A	#N/A	#N/A					#N/A	#N/A	#N/A	#N/A	#N/A					#N/A	#N/A	#N/A	#N/A	#N/A					#N/A	#N/A	#N/A	#N/A
	#N/A	#N/A	#N/A	#N/A	#N/A					#N/A	#N/A	#N/A	#N/A	#N/A					#N/A	#N/A	#N/A	#N/A	#N/A					#N/A	#N/A	#N/A	#N/A	#N/A					#N/A	#N/A	#N/A	#N/A	#N/A					#N/A	#N/A	#N/A	#N/A
	#N/A	#N/A	#N/A	#N/A	#N/A					#N/A	#N/A	#N/A	#N/A	#N/A					#N/A	#N/A	#N/A	#N/A	#N/A					#N/A	#N/A	#N/A	#N/A	#N/A					#N/A	#N/A	#N/A	#N/A	#N/A					#N/A	#N/A	#N/A	#N/A
	#N/A	#N/A	#N/A	#N/A	#N/A					#N/A	#N/A	#N/A	#N/A	#N/A					#N/A	#N/A	#N/A	#N/A	#N/A					#N/A	#N/A	#N/A	#N/A	#N/A					#N/A	#N/A	#N/A	#N/A	#N/A					#N/A	#N/A	#N/A	#N/A
	#N/A	#N/A	#N/A	#N/A	#N/A					#N/A	#N/A	#N/A	#N/A	#N/A					#N/A	#N/A	#N/A	#N/A	#N/A					#N/A	#N/A	#N/A	#N/A	#N/A					#N/A	#N/A	#N/A	#N/A	#N/A					#N/A	#N/A	#N/A	#N/A
	#N/A	#N/A	#N/A	#N/A	#N/A					#N/A	#N/A	#N/A	#N/A	#N/A					#N/A	#N/A	#N/A	#N/A	#N/A					#N/A	#N/A	#N/A	#N/A	#N/A					#N/A	#N/A	#N/A	#N/A	#N/A					#N/A	#N/A	#N/A	#N/A
	#N/A	#N/A	#N/A	#N/A	#N/A					#N/A	#N/A	#N/A	#N/A	#N/A					#N/A	#N/A	#N/A	#N/A	#N/A					#N/A	#N/A	#N/A	#N/A	#N/A					#N/A	#N/A	#N/A	#N/A	#N/A					#N/A	#N/A	#N/A	#N/A
	#N/A	#N/A	#N/A	#N/A	#N/A					#N/A	#N/A	#N/A	#N/A	#N/A					#N/A	#N/A	#N/A	#N/A	#N/A					#N/A	#N/A	#N/A	#N/A	#N/A					#N/A	#N/A	#N/A	#N/A	#N/A					#N/A	#N/A	#N/A	#N/A
	#N/A	#N/A	#N/A	#N/A	#N/A					#N/A	#N/A	#N/A	#N/A	#N/A					#N/A	#N/A	#N/A	#N/A	#N/A					#N/A	#N/A	#N/A	#N/A	#N/A					#N/A	#N/A	#N/A	#N/A	#N/A					#N/A	#N/A	#N/A	#N/A
	#N/A	#N/A	#N/A	#N/A	#N/A					#N/A	#N/A	#N/A	#N/A	#N/A					#N/A	#N/A	#N/A	#N/A	#N/A					#N/A	#N/A	#N/A	#N/A	#N/A					#N/A	#N/A	#N/A	#N/A	#N/A					#N/A	#N/A	#N/A	#N/A
	#N/A	#N/A	#N/A	#N/A	#N/A					#N/A	#N/A	#N/A	#N/A	#N/A					#N/A	#N/A	#N/A	#N/A	#N/A					#N/A	#N/A	#N/A	#N/A	#N/A					#N/A	#N/A	#N/A	#N/A	#N/A					#N/A	#N/A	#N/A	#N/A
	#N/A	#N/A	#N/A	#N/A	#N/A					#N/A	#N/A	#N/A	#N/A	#N/A					#N/A	#N/A	#N/A	#N/A	#N/A					#N/A	#N/A	#N/A	#N/A	#N/A					#N/A	#N/A	#N/A	#N/A	#N/A					#N/A	#N/A	#N/A	#N/A
	#N/A	#N/A	#N/A	#N/A	#N/A					#N/A	#N/A	#N/A	#N/A	#N/A					#N/A	#N/A	#N/A	#N/A	#N/A					#N/A	#N/A	#N/A	#N/A	#N/A					#N/A	#N/A	#N/A	#N/A	#N/A					#N/A	#N/A	#N/A	#N/A
	#N/A	#N/A	#N/A	#N/A	#N/A					#N/A	#N/A	#N/A	#N/A	#N/A					#N/A	#N/A	#N/A	#N/A	#N/A					#N/A	#N/A	#N/A	#N/A	#N/A					#N/A	#N/A	#N/A	#N/A	#N/A					#N/A	#N/A	#N/A	#N/A
	#N/A	#N/A	#N/A	#N/A	#N/A					#N/A	#N/A	#N/A	#N/A	#N/A					#N/A	#N/A	#N/A	#N/A	#N/A					#N/A	#N/A	#N/A	#N/A	#N/A					#N/A	#N/A	#N/A	#N/A	#N/A					#N/A	#N/A	#N/A	#N/A
	#N/A	#N/A	#N/A	#N/A	#N/A					#N/A	#N/A	#N/A	#N/A	#N/A					#N/A	#N/A	#N/A	#N/A	#N/A					#N/A	#N/A	#N/A	#N/A	#N/A					#N/A	#N/A	#N/A	#N/A	#N/A					#N/A	#N/A	#N/A	#N/A
	#N/A	#N/A	#N/A	#N/A	#N/A					#N/A	#N/A	#N/A	#N/A	#N/A					#N/A	#N/A	#N/A	#N/A	#N/A					#N/A	#N/A	#N/A	#N/A	#N/A					#N/A	#N/A	#N/A	#N/A	#N/A					#N/A	#N/A	#N/A	#N/A
	#N/A	#N/A	#N/A	#N/A	#N/A					#N/A	#N/A	#N/A	#N/A	#N/A					#N/A	#N/A	#N/A	#N/A	#N/A					#N/A	#N/A	#N/A	#N/A	#N/A					#N/A	#N/A	#N/A	#N/A	#N/A					#N/A	#N/A	#N/A	#N/A
	#N/A	#N/A	#N/A	#N/A	#N/A					#N/A	#N/A	#N/A	#N/A	#N/A					#N/A	#N/A	#N/A	#N/A	#N/A					#N/A	#N/A	#N/A	#N/A	#N/A					#N/A	#N/A	#N/A	#N/A	#N/A					#N/A	#N/A	#N/A	#N/A
	#N/A	#N/A	#N/A	#N/A	#N/A					#N/A	#N/A	#N/A	#N/A	#N/A					#N/A	#N/A	#N/A	#N/A	#N/A					#N/A	#N/A	#N/A	#N/A	#N/A					#N/A	#N/A	#N/A	#N/A	#N/A					#N/A	#N/A	#N/A	#N/A
	#N/A	#N/A	#N/A	#N/A	#N/A					#N/A	#N/A	#N/A	#N/A	#N/A					#N/A	#N/A	#N/A	#N/A	#N/A					#N/A	#N/A	#N/A	#N/A	#N/A					#N/A	#N/A	#N/A	#N/A	#N/A					#N/A	#N/A	#N/A	#N/A
	#N/A	#N/A	#N/A	#N/A	#N/A					#N/A	#N/A	#N/A	#N/A	#N/A					#N/A	#N/A	#N/A	#N/A	#N/A					#N/A	#N/A	#N/A	#N/A	#N/A					#N/A	#N/A	#N/A	#N/A	#N/A					#N/A	#N/A	#N/A	#N/A
	#N/A	#N/A	#N/A	#N/A	#N/A					#N/A	#N/A	#N/A	#N/A	#N/A					#N/A	#N/A	#N/A	#N/A	#N/A					#N/A	#N/A	#N/A	#N/A	#N/A					#N/A	#N/A	#N/A	#N/A	#N/A					#N/A	#N/A	#N/A	#N/A
	#N/A	#N/A	#N/A	#N/A	#N/A					#N/A	#N/A	#N/A	#N/A	#N/A					#N/A	#N/A	#N/A	#N/A	#N/A					#N/A	#N/A	#N/A	#N/A	#N/A					#N/A	#N/A	#N/A	#N/A	#N/A					#N/A	#N/A	#N/A	#N/A
	#N/A	#N/A	#N/A	#N/A	#N/A					#N/A	#N/A	#N/A	#N/A	#N/A					#N/A	#N/A	#N/A	#N/A	#N/A					#N/A	#N/A	#N/A	#N/A	#N/A					#N/A	#N/A	#N/A	#N/A	#N/A					#N/A	#N/A	#N/A	#N/A
	#N/A	#N/A	#N/A	#N/A	#N/A					#N/A	#N/A	#N/A	#N/A	#N/A					#N/A	#N/A	#N/A	#N/A	#N/A					#N/A	#N/A	#N/A	#N/A	#N/A					#N/A	#N/A	#N/A	#N/A	#N/A					#N/A	#N/A	#N/A	#N/A
	#N/A	#N/A	#N/A	#N/A	#N/A					#N/A	#N/A	#N/A	#N/A	#N/A					#N/A	#N/A	#N/A	#N/A	#N/A					#N/A	#N/A	#N/A	#N/A	#N/A					#N/A	#N/A	#N/A	#N/A	#N/A					#N/A	#N/A	#N/A	#N/A
	#N/A	#N/A	#N/A	#N/A	#N/A					#N/A	#N/A	#N/A	#N/A	#N/A					#N/A	#N/A	#N/A	#N/A	#N/A					#N/A	#N/A	#N/A	#N/A	#N/A					#N/A	#N/A	#N/A	#N/A	#N/A					#N/A	#N/A	#N/A	#N/A
	#N/A	#N/A	#N/A	#N/A	#N/A					#N/A	#N/A	#N/A	#N/A	#N/A					#N/A	#N/A	#N/A	#N/A	#N/A					#N/A	#N/A	#N/A	#N/A	#N/A					#N/A	#N/A	#N/A	#N/A	#N/A					#N/A	#N/A	#N/A	#N/A
	#N/A	#N/A	#N/A	#N/A	#N/A					#N/A	#N/A	#N/A	#N/A	#N/A					#N/A	#N/A	#N/A	#N/A	#N/A					#N/A	#N/A	#N/A	#N/A	#N/A					#N/A	#N/A	#N/A	#N/A	#N/A					#N/A	#N/A	#N/A	#N/A
	#N/A	#N/A	#N/A	#N/A	#N/A					#N/A	#N/A	#N/A	#N/A	#N/A					#N/A	#N/A	#N/A	#N/A	#N/A					#N/A	#N/A	#N/A	#N/A	#N/A					#N/A	#N/A	#N/A	#N/A	#N/A					#N/A	#N/A	#N/A	#N/A
	#N/A	#N/A	#N/A	#N/A	#N/A					#N/A	#N/A	#N/A	#N/A	#N/A					#N/A	#N/A	#N/A	#N/A	#N/A					#N/A	#N/A	#N/A	#N/A	#N/A					#N/A	#N/A	#N/A	#N/A	#N/A					#N/A	#N/A	#N/A	#N/A
	#N/A	#N/A	#N/A	#N/A	#N/A					#N/A	#N/A	#N/A	#N/A	#N/A					#N/A	#N/A	#N/A	#N/A	#N/A					#N/A	#N/A	#N/A	#N/A	#N/A					#N/A	#N/A	#N/A	#N/A	#N/A					#N/A	#N/A	#N/A	#N/A
	#N/A	#N/A	#N/A	#N/A	#N/A					#N/A	#N/A	#N/A	#N/A	#N/A					#N/A	#N/A	#N/A	#N/A	#N/A					#N/A	#N/A	#N/A	#N/A	#N/A					#N/A	#N/A	#N/A	#N/A	#N/A					#N/A	#N/A	#N/A	#N/A
	#N/A	#N/A	#N/A	#N/A	#N/A					#N/A	#N/A	#N/A	#N/A	#N/A					#N/A	#N/A	#N/A	#N/A	#N/A					#N/A	#N/A	#N/A	#N/A	#N/A					#N/A	#N/A	#N/A	#N/A	#N/A					#N/A	#N/A	#N/A	#N/A
	#N/A	#N/A	#N/A	#N/A	#N/A					#N/A	#N/A	#N/A	#N/A	#N/A					#N/A	#N/A	#N/A	#N/A	#N/A					#N/A	#N/A	#N/A	#N/A	#N/A					#N/A	#N/A	#N/A	#N/A	#N/A					#N/A	#N/A	#N/A	#N/A
	#N/A	#N/A	#N/A	#N/A	#N/A					#N/A	#N/A	#N/A	#N/A	#N/A					#N/A	#N/A	#N/A	#N/A	#N/A					#N/A	#N/A	#N/A	#N/A	#N/A					#N/A	#N/A	#N/A	#N/A	#N/A					#N/A	#N/A	#N/A	#N/A
	#N/A	#N/A	#N/A	#N/A	#N/A					#N/A	#N/A	#N/A	#N/A	#N/A					#N/A	#N/A	#N/A	#N/A	#N/A					#N/A	#N/A	#N/A	#N/A	#N/A					#N/A	#N/A	#N/A	#N/A	#N/A					#N/A	#N/A	#N/A	#N/A
	#N/A	#N/A	#N/A	#N/A	#N/A					#N/A	#N/A	#N/A	#N/A	#N/A					#N/A	#N/A	#N/A	#N/A	#N/A					#N/A	#N/A	#N/A	#N/A	#N/A					#N/A	#N/A	#N/A	#N/A	#N/A					#N/A	#N/A	#N/A	#N/A
	#N/A	#N/A	#N/A	#N/A	#N/A					#N/A	#N/A	#N/A	#N/A	#N/A					#N/A	#N/A	#N/A	#N/A	#N/A					#N/A	#N/A	#N/A	#N/A	#N/A					#N/A	#N/A	#N/A	#N/A	#N/A					#N/A	#N/A	#N/A	#N/A
	#N/A	#N/A	#N/A	#N/A	#N/A					#N/A	#N/A	#N/A	#N/A	#N/A					#N/A	#N/A	#N/A	#N/A	#N/A					#N/A	#N/A	#N/A	#N/A	#N/A					#N/A	#N/A	#N/A	#N/A	#N/A					#N/A	#N/A	#N/A	#N/A
	#N/A	#N/A	#N/A	#N/A	#N/A					#N/A	#N/A	#N/A	#N/A	#N/A					#N/A	#N/A	#N/A	#N/A	#N/A					#N/A	#N/A	#N/A	#N/A	#N/A					#N/A	#N/A	#N/A	#N/A	#N/A					#N/A	#N/A	#N/A	#N/A
	#N/A	#N/A	#N/A	#N/A	#N/A					#N/A	#N/A	#N/A	#N/A	#N/A					#N/A	#N/A	#N/A	#N/A	#N/A					#N/A	#N/A	#N/A	#N/A	#N/A					#N/A	#N/A	#N/A	#N/A	#N/A					#N/A	#N/A	#N/A	#N/A
	#N/A	#N/A	#N/A	#N/A	#N/A					#N/A	#N/A	#N/A	#N/A	#N/A					#N/A	#N/A	#N/A	#N/A	#N/A					#N/A	#N/A	#N/A	#N/A	#N/A					#N/A	#N/A	#N/A	#N/A	#N/A					#N/A	#N/A	#N/A	#N/A
	#N/A	#N/A	#N/A	#N/A	#N/A					#N/A	#N/A	#N/A	#N/A	#N/A					#N/A	#N/A	#N/A	#N/A	#N/A					#N/A	#N/A	#N/A	#N/A	#N/A					#N/A	#N/A	#N/A	#N/A	#N/A					#N/A	#N/A	#N/A	#N/A
	#N/A	#N/A	#N/A	#N/A	#N/A					#N/A	#N/A	#N/A	#N/A	#N/A					#N/A	#N/A	#N/A	#N/A	#N/A					#N/A	#N/A	#N/A	#N/A	#N/A					#N/A	#N/A	#N/A	#N/A	#N/A					#N/A	#N/A	#N/A	#N/A
	#N/A	#N/A	#N/A	#N/A	#N/A					#N/A	#N/A	#N/A	#N/A	#N/A					#N/A	#N/A	#N/A	#N/A	#N/A					#N/A	#N/A	#N/A	#N/A	#N/A					#N/A	#N/A	#N/A	#N/A	#N/A					#N/A	#N/A	#N/A	#N/A
	#N/A	#N/A	#N/A	#N/A	#N/A					#N/A	#N/A	#N/A	#N/A	#N/A					#N/A	#N/A	#N/A	#N/A	#N/A					#N/A	#N/A	#N/A	#N/A	#N/A					#N/A	#N/A	#N/A	#N/A	#N/A					#N/A	#N/A	#N/A	#N/A
	#N/A	#N/A	#N/A	#N/A	#N/A					#N/A	#N/A	#N/A	#N/A	#N/A					#N/A	#N/A	#N/A	#N/A	#N/A					#N/A	#N/A	#N/A	#N/A	#N/A					#N/A	#N/A	#N/A	#N/A	#N/A					#N/A	#N/A	#N/A	#N/A
	#N/A	#N/A	#N/A	#N/A	#N/A					#N/A	#N/A	#N/A	#N/A	#N/A					#N/A	#N/A	#N/A	#N/A	#N/A					#N/A	#N/A	#N/A	#N/A	#N/A					#N/A	#N/A	#N/A	#N/A	#N/A					#N/A	#N/A	#N/A	#N/A
	#N/A	#N/A	#N/A	#N/A	#N/A					#N/A	#N/A	#N/A	#N/A	#N/A					#N/A	#N/A	#N/A	#N/A	#N/A					#N/A	#N/A	#N/A	#N/A	#N/A					#N/A	#N/A	#N/A	#N/A	#N/A					#N/A	#N/A	#N/A	#N/A
	#N/A	#N/A	#N/A	#N/A	#N/A					#N/A	#N/A	#N/A	#N/A	#N/A					#N/A	#N/A	#N/A	#N/A	#N/A					#N/A	#N/A	#N/A	#N/A	#N/A					#N/A	#N/A	#N/A	#N/A	#N/A					#N/A	#N/A	#N/A	#N/A
	#N/A	#N/A	#N/A	#N/A	#N/A					#N/A	#N/A	#N/A	#N/A	#N/A					#N/A	#N/A	#N/A	#N/A	#N/A					#N/A	#N/A	#N/A	#N/A	#N/A					#N/A	#N/A	#N/A	#N/A	#N/A					#N/A	#N/A	#N/A	#N/A
	#N/A	#N/A	#N/A	#N/A	#N/A					#N/A	#N/A	#N/A	#N/A	#N/A					#N/A	#N/A	#N/A	#N/A	#N/A					#N/A	#N/A	#N/A	#N/A	#N/A					#N/A	#N/A	#N/A	#N/A	#N/A					#N/A	#N/A	#N/A	#N/A
	#N/A	#N/A	#N/A	#N/A	#N/A					#N/A	#N/A	#N/A	#N/A	#N/A					#N/A	#N/A	#N/A	#N/A	#N/A					#N/A	#N/A	#N/A	#N/A	#N/A					#N/A	#N/A	#N/A	#N/A	#N/A					#N/A	#N/A	#N/A	#N/A
	#N/A	#N/A	#N/A	#N/A	#N/A					#N/A	#N/A	#N/A	#N/A	#N/A					#N/A	#N/A	#N/A	#N/A	#N/A					#N/A	#N/A	#N/A	#N/A	#N/A					#N/A	#N/A	#N/A	#N/A	#N/A					#N/A	#N/A	#N/A	#N/A
	#N/A	#N/A	#N/A	#N/A	#N/A					#N/A	#N/A	#N/A	#N/A	#N/A					#N/A	#N/A	#N/A	#N/A	#N/A					#N/A	#N/A	#N/A	#N/A	#N/A					#N/A	#N/A	#N/A	#N/A	#N/A					#N/A	#N/A	#N/A	#N/A
	#N/A	#N/A	#N/A	#N/A	#N/A					#N/A	#N/A	#N/A	#N/A	#N/A					#N/A	#N/A	#N/A	#N/A	#N/A					#N/A	#N/A	#N/A	#N/A	#N/A					#N/A	#N/A	#N/A	#N/A	#N/A					#N/A	#N/A	#N/A	#N/A
	#N/A	#N/A	#N/A	#N/A	#N/A					#N/A	#N/A	#N/A	#N/A	#N/A					#N/A	#N/A	#N/A	#N/A	#N/A					#N/A	#N/A	#N/A	#N/A	#N/A					#N/A	#N/A	#N/A	#N/A	#N/A					#N/A	#N/A	#N/A	#N/A
	#N/A	#N/A	#N/A	#N/A	#N/A					#N/A	#N/A	#N/A	#N/A	#N/A					#N/A	#N/A	#N/A	#N/A	#N/A					#N/A	#N/A	#N/A	#N/A	#N/A					#N/A	#N/A	#N/A	#N/A	#N/A					#N/A	#N/A	#N/A	#N/A
	#N/A	#N/A	#N/A	#N/A	#N/A					#N/A	#N/A	#N/A	#N/A	#N/A					#N/A	#N/A	#N/A	#N/A	#N/A					#N/A	#N/A	#N/A	#N/A	#N/A					#N/A	#N/A	#N/A	#N/A	#N/A					#N/A	#N/A	#N/A	#N/A
	#N/A	#N/A	#N/A	#N/A	#N/A					#N/A	#N/A	#N/A	#N/A	#N/A					#N/A	#N/A	#N/A	#N/A	#N/A					#N/A	#N/A	#N/A	#N/A	#N/A					#N/A	#N/A	#N/A	#N/A	#N/A					#N/A	#N/A	#N/A	#N/A
	#N/A	#N/A	#N/A	#N/A	#N/A					#N/A	#N/A	#N/A	#N/A	#N/A					#N/A	#N/A	#N/A	#N/A	#N/A					#N/A	#N/A	#N/A	#N/A	#N/A					#N/A	#N/A	#N/A	#N/A	#N/A					#N/A	#N/A	#N/A	#N/A
	#N/A	#N/A	#N/A	#N/A	#N/A					#N/A	#N/A	#N/A	#N/A	#N/A					#N/A	#N/A	#N/A	#N/A	#N/A					#N/A	#N/A	#N/A	#N/A	#N/A					#N/A	#N/A	#N/A	#N/A	#N/A					#N/A	#N/A	#N/A	#N/A
	#N/A	#N/A	#N/A	#N/A	#N/A					#N/A	#N/A	#N/A	#N/A	#N/A					#N/A	#N/A	#N/A	#N/A	#N/A					#N/A	#N/A	#N/A	#N/A	#N/A					#N/A	#N/A	#N/A	#N/A	#N/A					#N/A	#N/A	#N/A	#N/A
	#N/A	#N/A	#N/A	#N/A	#N/A					#N/A	#N/A	#N/A	#N/A	#N/A					#N/A	#N/A	#N/A	#N/A	#N/A					#N/A	#N/A	#N/A	#N/A	#N/A					#N/A	#N/A	#N/A	#N/A	#N/A					#N/A	#N/A	#N/A	#N/A
	#N/A	#N/A	#N/A	#N/A	#N/A					#N/A	#N/A	#N/A	#N/A	#N/A					#N/A	#N/A	#N/A	#N/A	#N/A					#N/A	#N/A	#N/A	#N/A	#N/A					#N/A	#N/A	#N/A	#N/A	#N/A					#N/A	#N/A	#N/A	#N/A
	#N/A	#N/A	#N/A	#N/A	#N/A					#N/A	#N/A	#N/A	#N/A	#N/A					#N/A	#N/A	#N/A	#N/A	#N/A					#N/A	#N/A	#N/A	#N/A	#N/A					#N/A	#N/A	#N/A	#N/A	#N/A					#N/A	#N/A	#N/A	#N/A
	#N/A	#N/A	#N/A	#N/A	#N/A					#N/A	#N/A	#N/A	#N/A	#N/A					#N/A	#N/A	#N/A	#N/A	#N/A					#N/A	#N/A	#N/A	#N/A	#N/A					#N/A	#N/A	#N/A	#N/A	#N/A					#N/A	#N/A	#N/A	#N/A
	#N/A	#N/A	#N/A	#N/A	#N/A					#N/A	#N/A	#N/A	#N/A	#N/A					#N/A	#N/A	#N/A	#N/A	#N/A					#N/A	#N/A	#N/A	#N/A	#N/A					#N/A	#N/A	#N/A	#N/A	#N/A					#N/A	#N/A	#N/A	#N/A
	#N/A	#N/A	#N/A	#N/A	#N/A					#N/A	#N/A	#N/A	#N/A	#N/A					#N/A	#N/A	#N/A	#N/A	#N/A					#N/A	#N/A	#N/A	#N/A	#N/A					#N/A	#N/A	#N/A	#N/A	#N/A					#N/A	#N/A	#N/A	#N/A
	#N/A	#N/A	#N/A	#N/A	#N/A					#N/A	#N/A	#N/A	#N/A	#N/A					#N/A	#N/A	#N/A	#N/A	#N/A					#N/A	#N/A	#N/A	#N/A	#N/A					#N/A	#N/A	#N/A	#N/A	#N/A					#N/A	#N/A	#N/A	#N/A
	#N/A	#N/A	#N/A	#N/A	#N/A					#N/A	#N/A	#N/A	#N/A	#N/A					#N/A	#N/A	#N/A	#N/A	#N/A					#N/A	#N/A	#N/A	#N/A	#N/A					#N/A	#N/A	#N/A	#N/A	#N/A					#N/A	#N/A	#N/A	#N/A
	#N/A	#N/A	#N/A	#N/A	#N/A					#N/A	#N/A	#N/A	#N/A	#N/A					#N/A	#N/A	#N/A	#N/A	#N/A					#N/A	#N/A	#N/A	#N/A	#N/A					#N/A	#N/A	#N/A	#N/A	#N/A					#N/A	#N/A	#N/A	#N/A
	#N/A	#N/A	#N/A	#N/A	#N/A					#N/A	#N/A	#N/A	#N/A	#N/A					#N/A	#N/A	#N/A	#N/A	#N/A					#N/A	#N/A	#N/A	#N/A	#N/A					#N/A	#N/A	#N/A	#N/A	#N/A					#N/A	#N/A	#N/A	#N/A
	#N/A	#N/A	#N/A	#N/A	#N/A					#N/A	#N/A	#N/A	#N/A	#N/A					#N/A	#N/A	#N/A	#N/A	#N/A					#N/A	#N/A	#N/A	#N/A	#N/A					#N/A	#N/A	#N/A	#N/A	#N/A					#N/A	#N/A	#N/A	#N/A
	#N/A	#N/A	#N/A	#N/A	#N/A					#N/A	#N/A	#N/A	#N/A	#N/A					#N/A	#N/A	#N/A	#N/A	#N/A					#N/A	#N/A	#N/A	#N/A	#N/A					#N/A	#N/A	#N/A	#N/A	#N/A					#N/A	#N/A	#N/A	#N/A
	#N/A	#N/A	#N/A	#N/A	#N/A					#N/A	#N/A	#N/A	#N/A	#N/A					#N/A	#N/A	#N/A	#N/A	#N/A					#N/A	#N/A	#N/A	#N/A	#N/A					#N/A	#N/A	#N/A	#N/A	#N/A					#N/A	#N/A	#N/A	#N/A
	#N/A	#N/A	#N/A	#N/A	#N/A					#N/A	#N/A	#N/A	#N/A	#N/A					#N/A	#N/A	#N/A	#N/A	#N/A					#N/A	#N/A	#N/A	#N/A	#N/A					#N/A	#N/A	#N/A	#N/A	#N/A					#N/A	#N/A	#N/A	#N/A
	#N/A	#N/A	#N/A	#N/A	#N/A					#N/A	#N/A	#N/A	#N/A	#N/A					#N/A	#N/A	#N/A	#N/A	#N/A					#N/A	#N/A	#N/A	#N/A	#N/A					#N/A	#N/A	#N/A	#N/A	#N/A					#N/A	#N/A	#N/A	#N/A
	#N/A	#N/A	#N/A	#N/A	#N/A					#N/A	#N/A	#N/A	#N/A	#N/A					#N/A	#N/A	#N/A	#N/A	#N/A					#N/A	#N/A	#N/A	#N/A	#N/A					#N/A	#N/A	#N/A	#N/A	#N/A					#N/A	#N/A	#N/A	#N/A
	#N/A	#N/A	#N/A	#N/A	#N/A					#N/A	#N/A	#N/A	#N/A	#N/A					#N/A	#N/A	#N/A	#N/A	#N/A					#N/A	#N/A	#N/A	#N/A	#N/A					#N/A	#N/A	#N/A	#N/A	#N/A					#N/A	#N/A	#N/A	#N/A
	#N/A	#N/A	#N/A	#N/A	#N/A					#N/A	#N/A	#N/A	#N/A	#N/A					#N/A	#N/A	#N/A	#N/A	#N/A					#N/A	#N/A	#N/A	#N/A	#N/A					#N/A	#N/A	#N/A	#N/A	#N/A					#N/A	#N/A	#N/A	#N/A
	#N/A	#N/A	#N/A	#N/A	#N/A					#N/A	#N/A	#N/A	#N/A	#N/A					#N/A	#N/A	#N/A	#N/A	#N/A					#N/A	#N/A	#N/A	#N/A	#N/A					#N/A	#N/A	#N/A	#N/A	#N/A					#N/A	#N/A	#N/A	#N/A
	#N/A	#N/A	#N/A	#N/A	#N/A					#N/A	#N/A	#N/A	#N/A	#N/A					#N/A	#N/A	#N/A	#N/A	#N/A					#N/A	#N/A	#N/A	#N/A	#N/A					#N/A	#N/A	#N/A	#N/A	#N/A					#N/A	#N/A	#N/A	#N/A
	#N/A	#N/A	#N/A	#N/A	#N/A					#N/A	#N/A	#N/A	#N/A	#N/A					#N/A	#N/A	#N/A	#N/A	#N/A					#N/A	#N/A	#N/A	#N/A	#N/A					#N/A	#N/A	#N/A	#N/A	#N/A					#N/A	#N/A	#N/A	#N/A
	#N/A	#N/A	#N/A	#N/A	#N/A					#N/A	#N/A	#N/A	#N/A	#N/A					#N/A	#N/A	#N/A	#N/A	#N/A					#N/A	#N/A	#N/A	#N/A	#N/A					#N/A	#N/A	#N/A	#N/A	#N/A					#N/A	#N/A	#N/A	#N/A
	#N/A	#N/A	#N/A	#N/A	#N/A					#N/A	#N/A	#N/A	#N/A	#N/A					#N/A	#N/A	#N/A	#N/A	#N/A					#N/A	#N/A	#N/A	#N/A	#N/A					#N/A	#N/A	#N/A	#N/A	#N/A					#N/A	#N/A	#N/A	#N/A
	#N/A	#N/A	#N/A	#N/A	#N/A					#N/A	#N/A	#N/A	#N/A	#N/A					#N/A	#N/A	#N/A	#N/A	#N/A					#N/A	#N/A	#N/A	#N/A	#N/A					#N/A	#N/A	#N/A	#N/A	#N/A					#N/A	#N/A	#N/A	#N/A
	#N/A	#N/A	#N/A	#N/A	#N/A					#N/A	#N/A	#N/A	#N/A	#N/A					#N/A	#N/A	#N/A	#N/A	#N/A					#N/A	#N/A	#N/A	#N/A	#N/A					#N/A	#N/A	#N/A	#N/A	#N/A					#N/A	#N/A	#N/A	#N/A
	#N/A	#N/A	#N/A	#N/A	#N/A					#N/A	#N/A	#N/A	#N/A	#N/A					#N/A	#N/A	#N/A	#N/A	#N/A					#N/A	#N/A	#N/A	#N/A	#N/A					#N/A	#N/A	#N/A	#N/A	#N/A					#N/A	#N/A	#N/A	#N/A
	#N/A	#N/A	#N/A	#N/A	#N/A					#N/A	#N/A	#N/A	#N/A	#N/A					#N/A	#N/A	#N/A	#N/A	#N/A					#N/A	#N/A	#N/A	#N/A	#N/A					#N/A	#N/A	#N/A	#N/A	#N/A					#N/A	#N/A	#N/A	#N/A
	#N/A	#N/A	#N/A	#N/A	#N/A					#N/A	#N/A	#N/A	#N/A	#N/A					#N/A	#N/A	#N/A	#N/A	#N/A					#N/A	#N/A	#N/A	#N/A	#N/A					#N/A	#N/A	#N/A	#N/A	#N/A					#N/A	#N/A	#N/A	#N/A
	#N/A	#N/A	#N/A	#N/A	#N/A					#N/A	#N/A	#N/A	#N/A	#N/A					#N/A	#N/A	#N/A	#N/A	#N/A					#N/A	#N/A	#N/A	#N/A	#N/A					#N/A	#N/A	#N/A	#N/A	#N/A					#N/A	#N/A	#N/A	#N/A
	#N/A	#N/A	#N/A	#N/A	#N/A					#N/A	#N/A	#N/A	#N/A	#N/A					#N/A	#N/A	#N/A	#N/A	#N/A					#N/A	#N/A	#N/A	#N/A	#N/A					#N/A	#N/A	#N/A	#N/A	#N/A					#N/A	#N/A	#N/A	#N/A
	#N/A	#N/A	#N/A	#N/A	#N/A					#N/A	#N/A	#N/A	#N/A	#N/A					#N/A	#N/A	#N/A	#N/A	#N/A					#N/A	#N/A	#N/A	#N/A	#N/A					#N/A	#N/A	#N/A	#N/A	#N/A					#N/A	#N/A	#N/A	#N/A
	#N/A	#N/A	#N/A	#N/A	#N/A					#N/A	#N/A	#N/A	#N/A	#N/A					#N/A	#N/A	#N/A	#N/A	#N/A					#N/A	#N/A	#N/A	#N/A	#N/A					#N/A	#N/A	#N/A	#N/A	#N/A					#N/A	#N/A	#N/A	#N/A
	#N/A	#N/A	#N/A	#N/A	#N/A					#N/A	#N/A	#N/A	#N/A	#N/A					#N/A	#N/A	#N/A	#N/A	#N/A					#N/A	#N/A	#N/A	#N/A	#N/A					#N/A	#N/A	#N/A	#N/A	#N/A					#N/A	#N/A	#N/A	#N/A
	#N/A	#N/A	#N/A	#N/A	#N/A					#N/A	#N/A	#N/A	#N/A	#N/A					#N/A	#N/A	#N/A	#N/A	#N/A					#N/A	#N/A	#N/A	#N/A	#N/A					#N/A	#N/A	#N/A	#N/A	#N/A					#N/A	#N/A	#N/A	#N/A
	#N/A	#N/A	#N/A	#N/A	#N/A					#N/A	#N/A	#N/A	#N/A	#N/A					#N/A	#N/A	#N/A	#N/A	#N/A					#N/A	#N/A	#N/A	#N/A	#N/A					#N/A	#N/A	#N/A	#N/A	#N/A					#N/A	#N/A	#N/A	#N/A
	#N/A	#N/A	#N/A	#N/A	#N/A					#N/A	#N/A	#N/A	#N/A	#N/A					#N/A	#N/A	#N/A	#N/A	#N/A					#N/A	#N/A	#N/A	#N/A	#N/A					#N/A	#N/A	#N/A	#N/A	#N/A					#N/A	#N/A	#N/A	#N/A
	#N/A	#N/A	#N/A	#N/A	#N/A					#N/A	#N/A	#N/A	#N/A	#N/A					#N/A	#N/A	#N/A	#N/A	#N/A					#N/A	#N/A	#N/A	#N/A	#N/A					#N/A	#N/A	#N/A	#N/A	#N/A					#N/A	#N/A	#N/A	#N/A
	#N/A	#N/A	#N/A	#N/A	#N/A					#N/A	#N/A	#N/A	#N/A	#N/A					#N/A	#N/A	#N/A	#N/A	#N/A					#N/A	#N/A	#N/A	#N/A	#N/A					#N/A	#N/A	#N/A	#N/A	#N/A					#N/A	#N/A	#N/A	#N/A
	#N/A	#N/A	#N/A	#N/A	#N/A					#N/A	#N/A	#N/A	#N/A	#N/A					#N/A	#N/A	#N/A	#N/A	#N/A					#N/A	#N/A	#N/A	#N/A	#N/A					#N/A	#N/A	#N/A	#N/A	#N/A					#N/A	#N/A	#N/A	#N/A
	#N/A	#N/A	#N/A	#N/A	#N/A					#N/A	#N/A	#N/A	#N/A	#N/A					#N/A	#N/A	#N/A	#N/A	#N/A					#N/A	#N/A	#N/A	#N/A	#N/A					#N/A	#N/A	#N/A	#N/A	#N/A					#N/A	#N/A	#N/A	#N/A
	#N/A	#N/A	#N/A	#N/A	#N/A					#N/A	#N/A	#N/A	#N/A	#N/A					#N/A	#N/A	#N/A	#N/A	#N/A					#N/A	#N/A	#N/A	#N/A	#N/A					#N/A	#N/A	#N/A	#N/A	#N/A					#N/A	#N/A	#N/A	#N/A
	#N/A	#N/A	#N/A	#N/A	#N/A					#N/A	#N/A	#N/A	#N/A	#N/A					#N/A	#N/A	#N/A	#N/A	#N/A					#N/A	#N/A	#N/A	#N/A	#N/A					#N/A	#N/A	#N/A	#N/A	#N/A					#N/A	#N/A	#N/A	#N/A
	#N/A	#N/A	#N/A	#N/A	#N/A					#N/A	#N/A	#N/A	#N/A	#N/A					#N/A	#N/A	#N/A	#N/A	#N/A					#N/A	#N/A	#N/A	#N/A	#N/A					#N/A	#N/A	#N/A	#N/A	#N/A					#N/A	#N/A	#N/A	#N/A
	#N/A	#N/A	#N/A	#N/A	#N/A					#N/A	#N/A	#N/A	#N/A	#N/A					#N/A	#N/A	#N/A	#N/A	#N/A					#N/A	#N/A	#N/A	#N/A	#N/A					#N/A	#N/A	#N/A	#N/A	#N/A					#N/A	#N/A	#N/A	#N/A
	#N/A	#N/A	#N/A	#N/A	#N/A					#N/A	#N/A	#N/A	#N/A	#N/A					#N/A	#N/A	#N/A	#N/A	#N/A					#N/A	#N/A	#N/A	#N/A	#N/A					#N/A	#N/A	#N/A	#N/A	#N/A					#N/A	#N/A	#N/A	#N/A
	#N/A	#N/A	#N/A	#N/A	#N/A					#N/A	#N/A	#N/A	#N/A	#N/A					#N/A	#N/A	#N/A	#N/A	#N/A					#N/A	#N/A	#N/A	#N/A	#N/A					#N/A	#N/A	#N/A	#N/A	#N/A					#N/A	#N/A	#N/A	#N/A
	#N/A	#N/A	#N/A	#N/A	#N/A					#N/A	#N/A	#N/A	#N/A	#N/A					#N/A	#N/A	#N/A	#N/A	#N/A					#N/A	#N/A	#N/A	#N/A	#N/A					#N/A	#N/A	#N/A	#N/A	#N/A					#N/A	#N/A	#N/A	#N/A
	#N/A	#N/A	#N/A	#N/A	#N/A					#N/A	#N/A	#N/A	#N/A	#N/A					#N/A	#N/A	#N/A	#N/A	#N/A					#N/A	#N/A	#N/A	#N/A	#N/A					#N/A	#N/A	#N/A	#N/A	#N/A					#N/A	#N/A	#N/A	#N/A
	#N/A	#N/A	#N/A	#N/A	#N/A					#N/A	#N/A	#N/A	#N/A	#N/A					#N/A	#N/A	#N/A	#N/A	#N/A					#N/A	#N/A	#N/A	#N/A	#N/A					#N/A	#N/A	#N/A	#N/A	#N/A					#N/A	#N/A	#N/A	#N/A
	#N/A	#N/A	#N/A	#N/A	#N/A					#N/A	#N/A	#N/A	#N/A	#N/A					#N/A	#N/A	#N/A	#N/A	#N/A					#N/A	#N/A	#N/A	#N/A	#N/A					#N/A	#N/A	#N/A	#N/A	#N/A					#N/A	#N/A	#N/A	#N/A
	#N/A	#N/A	#N/A	#N/A	#N/A					#N/A	#N/A	#N/A	#N/A	#N/A					#N/A	#N/A	#N/A	#N/A	#N/A					#N/A	#N/A	#N/A	#N/A	#N/A					#N/A	#N/A	#N/A	#N/A	#N/A					#N/A	#N/A	#N/A	#N/A
	#N/A	#N/A	#N/A	#N/A	#N/A					#N/A	#N/A	#N/A	#N/A	#N/A					#N/A	#N/A	#N/A	#N/A	#N/A					#N/A	#N/A	#N/A	#N/A	#N/A					#N/A	#N/A	#N/A	#N/A	#N/A					#N/A	#N/A	#N/A	#N/A
	#N/A	#N/A	#N/A	#N/A	#N/A					#N/A	#N/A	#N/A	#N/A	#N/A					#N/A	#N/A	#N/A	#N/A	#N/A					#N/A	#N/A	#N/A	#N/A	#N/A					#N/A	#N/A	#N/A	#N/A	#N/A					#N/A	#N/A	#N/A	#N/A
	#N/A	#N/A	#N/A	#N/A	#N/A					#N/A	#N/A	#N/A	#N/A	#N/A					#N/A	#N/A	#N/A	#N/A	#N/A					#N/A	#N/A	#N/A	#N/A	#N/A					#N/A	#N/A	#N/A	#N/A	#N/A					#N/A	#N/A	#N/A	#N/A
	#N/A	#N/A	#N/A	#N/A	#N/A					#N/A	#N/A	#N/A	#N/A	#N/A					#N/A	#N/A	#N/A	#N/A	#N/A					#N/A	#N/A	#N/A	#N/A	#N/A					#N/A	#N/A	#N/A	#N/A	#N/A					#N/A	#N/A	#N/A	#N/A
	#N/A	#N/A	#N/A	#N/A	#N/A					#N/A	#N/A	#N/A	#N/A	#N/A					#N/A	#N/A	#N/A	#N/A	#N/A					#N/A	#N/A	#N/A	#N/A	#N/A					#N/A	#N/A	#N/A	#N/A	#N/A					#N/A	#N/A	#N/A	#N/A
	#N/A	#N/A	#N/A	#N/A	#N/A					#N/A	#N/A	#N/A	#N/A	#N/A					#N/A	#N/A	#N/A	#N/A	#N/A					#N/A	#N/A	#N/A	#N/A	#N/A					#N/A	#N/A	#N/A	#N/A	#N/A					#N/A	#N/A	#N/A	#N/A
	#N/A	#N/A	#N/A	#N/A	#N/A					#N/A	#N/A	#N/A	#N/A	#N/A					#N/A	#N/A	#N/A	#N/A	#N/A					#N/A	#N/A	#N/A	#N/A	#N/A					#N/A	#N/A	#N/A	#N/A	#N/A					#N/A	#N/A	#N/A	#N/A
	#N/A	#N/A	#N/A	#N/A	#N/A					#N/A	#N/A	#N/A	#N/A	#N/A					#N/A	#N/A	#N/A	#N/A	#N/A					#N/A	#N/A	#N/A	#N/A	#N/A					#N/A	#N/A	#N/A	#N/A	#N/A					#N/A	#N/A	#N/A	#N/A
	#N/A	#N/A	#N/A	#N/A	#N/A					#N/A	#N/A	#N/A	#N/A	#N/A					#N/A	#N/A	#N/A	#N/A	#N/A					#N/A	#N/A	#N/A	#N/A	#N/A					#N/A	#N/A	#N/A	#N/A	#N/A					#N/A	#N/A	#N/A	#N/A
	#N/A	#N/A	#N/A	#N/A	#N/A					#N/A	#N/A	#N/A	#N/A	#N/A					#N/A	#N/A	#N/A	#N/A	#N/A					#N/A	#N/A	#N/A	#N/A	#N/A					#N/A	#N/A	#N/A	#N/A	#N/A					#N/A	#N/A	#N/A	#N/A
	#N/A	#N/A	#N/A	#N/A	#N/A					#N/A	#N/A	#N/A	#N/A	#N/A					#N/A	#N/A	#N/A	#N/A	#N/A					#N/A	#N/A	#N/A	#N/A	#N/A					#N/A	#N/A	#N/A	#N/A	#N/A					#N/A	#N/A	#N/A	#N/A
	#N/A	#N/A	#N/A	#N/A	#N/A					#N/A	#N/A	#N/A	#N/A	#N/A					#N/A	#N/A	#N/A	#N/A	#N/A					#N/A	#N/A	#N/A	#N/A	#N/A					#N/A	#N/A	#N/A	#N/A	#N/A					#N/A	#N/A	#N/A	#N/A
	#N/A	#N/A	#N/A	#N/A	#N/A					#N/A	#N/A	#N/A	#N/A	#N/A					#N/A	#N/A	#N/A	#N/A	#N/A					#N/A	#N/A	#N/A	#N/A	#N/A					#N/A	#N/A	#N/A	#N/A	#N/A					#N/A	#N/A	#N/A	#N/A
	#N/A	#N/A	#N/A	#N/A	#N/A					#N/A	#N/A	#N/A	#N/A	#N/A					#N/A	#N/A	#N/A	#N/A	#N/A					#N/A	#N/A	#N/A	#N/A	#N/A					#N/A	#N/A	#N/A	#N/A	#N/A					#N/A	#N/A	#N/A	#N/A
	#N/A	#N/A	#N/A	#N/A	#N/A					#N/A	#N/A	#N/A	#N/A	#N/A					#N/A	#N/A	#N/A	#N/A	#N/A					#N/A	#N/A	#N/A	#N/A	#N/A					#N/A	#N/A	#N/A	#N/A	#N/A					#N/A	#N/A	#N/A	#N/A
	#N/A	#N/A	#N/A	#N/A	#N/A					#N/A	#N/A	#N/A	#N/A	#N/A					#N/A	#N/A	#N/A	#N/A	#N/A					#N/A	#N/A	#N/A	#N/A	#N/A					#N/A	#N/A	#N/A	#N/A	#N/A					#N/A	#N/A	#N/A	#N/A
	#N/A	#N/A	#N/A	#N/A	#N/A					#N/A	#N/A	#N/A	#N/A	#N/A					#N/A	#N/A	#N/A	#N/A	#N/A					#N/A	#N/A	#N/A	#N/A	#N/A					#N/A	#N/A	#N/A	#N/A	#N/A					#N/A	#N/A	#N/A	#N/A
	#N/A	#N/A	#N/A	#N/A	#N/A					#N/A	#N/A	#N/A	#N/A	#N/A					#N/A	#N/A	#N/A	#N/A	#N/A					#N/A	#N/A	#N/A	#N/A	#N/A					#N/A	#N/A	#N/A	#N/A	#N/A					#N/A	#N/A	#N/A	#N/A
	#N/A	#N/A	#N/A	#N/A	#N/A					#N/A	#N/A	#N/A	#N/A	#N/A					#N/A	#N/A	#N/A	#N/A	#N/A					#N/A	#N/A	#N/A	#N/A	#N/A					#N/A	#N/A	#N/A	#N/A	#N/A					#N/A	#N/A	#N/A	#N/A
	#N/A	#N/A	#N/A	#N/A	#N/A					#N/A	#N/A	#N/A	#N/A	#N/A					#N/A	#N/A	#N/A	#N/A	#N/A					#N/A	#N/A	#N/A	#N/A	#N/A					#N/A	#N/A	#N/A	#N/A	#N/A					#N/A	#N/A	#N/A	#N/A
	#N/A	#N/A	#N/A	#N/A	#N/A					#N/A	#N/A	#N/A	#N/A	#N/A					#N/A	#N/A	#N/A	#N/A	#N/A					#N/A	#N/A	#N/A	#N/A	#N/A					#N/A	#N/A	#N/A	#N/A	#N/A					#N/A	#N/A	#N/A	#N/A
	#N/A	#N/A	#N/A	#N/A	#N/A					#N/A	#N/A	#N/A	#N/A	#N/A					#N/A	#N/A	#N/A	#N/A	#N/A					#N/A	#N/A	#N/A	#N/A	#N/A					#N/A	#N/A	#N/A	#N/A	#N/A					#N/A	#N/A	#N/A	#N/A
	#N/A	#N/A	#N/A	#N/A	#N/A					#N/A	#N/A	#N/A	#N/A	#N/A					#N/A	#N/A	#N/A	#N/A	#N/A					#N/A	#N/A	#N/A	#N/A	#N/A					#N/A	#N/A	#N/A	#N/A	#N/A					#N/A	#N/A	#N/A	#N/A
	#N/A	#N/A	#N/A	#N/A	#N/A					#N/A	#N/A	#N/A	#N/A	#N/A					#N/A	#N/A	#N/A	#N/A	#N/A					#N/A	#N/A	#N/A	#N/A	#N/A					#N/A	#N/A	#N/A	#N/A	#N/A					#N/A	#N/A	#N/A	#N/A
	#N/A	#N/A	#N/A	#N/A	#N/A					#N/A	#N/A	#N/A	#N/A	#N/A					#N/A	#N/A	#N/A	#N/A	#N/A					#N/A	#N/A	#N/A	#N/A	#N/A					#N/A	#N/A	#N/A	#N/A	#N/A					#N/A	#N/A	#N/A	#N/A
	#N/A	#N/A	#N/A	#N/A	#N/A					#N/A	#N/A	#N/A	#N/A	#N/A					#N/A	#N/A	#N/A	#N/A	#N/A					#N/A	#N/A	#N/A	#N/A	#N/A					#N/A	#N/A	#N/A	#N/A	#N/A					#N/A	#N/A	#N/A	#N/A
	#N/A	#N/A	#N/A	#N/A	#N/A					#N/A	#N/A	#N/A	#N/A	#N/A					#N/A	#N/A	#N/A	#N/A	#N/A					#N/A	#N/A	#N/A	#N/A	#N/A					#N/A	#N/A	#N/A	#N/A	#N/A					#N/A	#N/A	#N/A	#N/A
	#N/A	#N/A	#N/A	#N/A	#N/A					#N/A	#N/A	#N/A	#N/A	#N/A					#N/A	#N/A	#N/A	#N/A	#N/A					#N/A	#N/A	#N/A	#N/A	#N/A					#N/A	#N/A	#N/A	#N/A	#N/A					#N/A	#N/A	#N/A	#N/A
	#N/A	#N/A	#N/A	#N/A	#N/A					#N/A	#N/A	#N/A	#N/A	#N/A					#N/A	#N/A	#N/A	#N/A	#N/A					#N/A	#N/A	#N/A	#N/A	#N/A					#N/A	#N/A	#N/A	#N/A	#N/A					#N/A	#N/A	#N/A	#N/A
	#N/A	#N/A	#N/A	#N/A	#N/A					#N/A	#N/A	#N/A	#N/A	#N/A					#N/A	#N/A	#N/A	#N/A	#N/A					#N/A	#N/A	#N/A	#N/A	#N/A					#N/A	#N/A	#N/A	#N/A	#N/A					#N/A	#N/A	#N/A	#N/A
	#N/A	#N/A	#N/A	#N/A	#N/A					#N/A	#N/A	#N/A	#N/A	#N/A					#N/A	#N/A	#N/A	#N/A	#N/A					#N/A	#N/A	#N/A	#N/A	#N/A					#N/A	#N/A	#N/A	#N/A	#N/A					#N/A	#N/A	#N/A	#N/A
	#N/A	#N/A	#N/A	#N/A	#N/A					#N/A	#N/A	#N/A	#N/A	#N/A					#N/A	#N/A	#N/A	#N/A	#N/A					#N/A	#N/A	#N/A	#N/A	#N/A					#N/A	#N/A	#N/A	#N/A	#N/A					#N/A	#N/A	#N/A	#N/A
	#N/A	#N/A	#N/A	#N/A	#N/A					#N/A	#N/A	#N/A	#N/A	#N/A					#N/A	#N/A	#N/A	#N/A	#N/A					#N/A	#N/A	#N/A	#N/A	#N/A					#N/A	#N/A	#N/A	#N/A	#N/A					#N/A	#N/A	#N/A	#N/A
	#N/A	#N/A	#N/A	#N/A	#N/A					#N/A	#N/A	#N/A	#N/A	#N/A					#N/A	#N/A	#N/A	#N/A	#N/A					#N/A	#N/A	#N/A	#N/A	#N/A					#N/A	#N/A	#N/A	#N/A	#N/A					#N/A	#N/A	#N/A	#N/A
	#N/A	#N/A	#N/A	#N/A	#N/A					#N/A	#N/A	#N/A	#N/A	#N/A					#N/A	#N/A	#N/A	#N/A	#N/A					#N/A	#N/A	#N/A	#N/A	#N/A					#N/A	#N/A	#N/A	#N/A	#N/A					#N/A	#N/A	#N/A	#N/A
	#N/A	#N/A	#N/A	#N/A	#N/A					#N/A	#N/A	#N/A	#N/A	#N/A					#N/A	#N/A	#N/A	#N/A	#N/A					#N/A	#N/A	#N/A	#N/A	#N/A					#N/A	#N/A	#N/A	#N/A	#N/A					#N/A	#N/A	#N/A	#N/A
	#N/A	#N/A	#N/A	#N/A	#N/A					#N/A	#N/A	#N/A	#N/A	#N/A					#N/A	#N/A	#N/A	#N/A	#N/A					#N/A	#N/A	#N/A	#N/A	#N/A					#N/A	#N/A	#N/A	#N/A	#N/A					#N/A	#N/A	#N/A	#N/A
	#N/A	#N/A	#N/A	#N/A	#N/A					#N/A	#N/A	#N/A	#N/A	#N/A					#N/A	#N/A	#N/A	#N/A	#N/A					#N/A	#N/A	#N/A	#N/A	#N/A					#N/A	#N/A	#N/A	#N/A	#N/A					#N/A	#N/A	#N/A	#N/A
	#N/A	#N/A	#N/A	#N/A	#N/A					#N/A	#N/A	#N/A	#N/A	#N/A					#N/A	#N/A	#N/A	#N/A	#N/A					#N/A	#N/A	#N/A	#N/A	#N/A					#N/A	#N/A	#N/A	#N/A	#N/A					#N/A	#N/A	#N/A	#N/A
	#N/A	#N/A	#N/A	#N/A	#N/A					#N/A	#N/A	#N/A	#N/A	#N/A					#N/A	#N/A	#N/A	#N/A	#N/A					#N/A	#N/A	#N/A	#N/A	#N/A					#N/A	#N/A	#N/A	#N/A	#N/A					#N/A	#N/A	#N/A	#N/A
	#N/A	#N/A	#N/A	#N/A	#N/A					#N/A	#N/A	#N/A	#N/A	#N/A					#N/A	#N/A	#N/A	#N/A	#N/A					#N/A	#N/A	#N/A	#N/A	#N/A					#N/A	#N/A	#N/A	#N/A	#N/A					#N/A	#N/A	#N/A	#N/A
	#N/A	#N/A	#N/A	#N/A	#N/A					#N/A	#N/A	#N/A	#N/A	#N/A					#N/A	#N/A	#N/A	#N/A	#N/A					#N/A	#N/A	#N/A	#N/A	#N/A					#N/A	#N/A	#N/A	#N/A	#N/A					#N/A	#N/A	#N/A	#N/A
	#N/A	#N/A	#N/A	#N/A	#N/A					#N/A	#N/A	#N/A	#N/A	#N/A					#N/A	#N/A	#N/A	#N/A	#N/A					#N/A	#N/A	#N/A	#N/A	#N/A					#N/A	#N/A	#N/A	#N/A	#N/A					#N/A	#N/A	#N/A	#N/A
	#N/A	#N/A	#N/A	#N/A	#N/A					#N/A	#N/A	#N/A	#N/A	#N/A					#N/A	#N/A	#N/A	#N/A	#N/A					#N/A	#N/A	#N/A	#N/A	#N/A					#N/A	#N/A	#N/A	#N/A	#N/A					#N/A	#N/A	#N/A	#N/A
	#N/A	#N/A	#N/A	#N/A	#N/A					#N/A	#N/A	#N/A	#N/A	#N/A					#N/A	#N/A	#N/A	#N/A	#N/A					#N/A	#N/A	#N/A	#N/A	#N/A					#N/A	#N/A	#N/A	#N/A	#N/A					#N/A	#N/A	#N/A	#N/A
	#N/A	#N/A	#N/A	#N/A	#N/A					#N/A	#N/A	#N/A	#N/A	#N/A					#N/A	#N/A	#N/A	#N/A	#N/A					#N/A	#N/A	#N/A	#N/A	#N/A					#N/A	#N/A	#N/A	#N/A	#N/A					#N/A	#N/A	#N/A	#N/A
[truncated: 86 more columns]

## Sheet: Data sorting
									Patient ID	Time passed	Status	Group	timeCORR	stCORR										log1			log2			log3			log4			log5			log6					Comm
This whole sheet is used for data sorting and formatting.									1	#N/A	#N/A	#N/A	#N/A	#N/A	#N/A	#N/A	#N/A	#N/A	#N/A	#N/A	#N/A	#N/A	#N/A	#N/A	#N/A	#N/A	#N/A	#N/A	#N/A	#N/A	#N/A	#N/A	#N/A	#N/A	#N/A	#N/A	#N/A	#N/A	#N/A	#N/A	#N/A			#N/A	#N/A	#N/A
Nothing to learn about survival analysis here.									2	#N/A	#N/A	#N/A	#N/A	#N/A	#N/A	#N/A	#N/A	#N/A	#N/A	#N/A	#N/A	#N/A	#N/A	#N/A	#N/A	#N/A	#N/A	#N/A	#N/A	#N/A	#N/A	#N/A	#N/A	#N/A	#N/A	#N/A	#N/A	#N/A	#N/A	#N/A	#N/A			#N/A	#N/A	#N/A
									3	#N/A	#N/A	#N/A	#N/A	#N/A	#N/A	#N/A	#N/A	#N/A	#N/A	#N/A	#N/A	#N/A	#N/A	#N/A	#N/A	#N/A	#N/A	#N/A	#N/A	#N/A	#N/A	#N/A	#N/A	#N/A	#N/A	#N/A	#N/A	#N/A	#N/A	#N/A	#N/A			#N/A	#N/A	#N/A
									4	#N/A	#N/A	#N/A	#N/A	#N/A	#N/A	#N/A	#N/A	#N/A	#N/A	#N/A	#N/A	#N/A	#N/A	#N/A	#N/A	#N/A	#N/A	#N/A	#N/A	#N/A	#N/A	#N/A	#N/A	#N/A	#N/A	#N/A	#N/A	#N/A	#N/A	#N/A	#N/A			#N/A	#N/A	#N/A
									5	#N/A	#N/A	#N/A	#N/A	#N/A	#N/A	#N/A	#N/A	#N/A	#N/A	#N/A	#N/A	#N/A	#N/A	#N/A	#N/A	#N/A	#N/A	#N/A	#N/A	#N/A	#N/A	#N/A	#N/A	#N/A	#N/A	#N/A	#N/A	#N/A	#N/A	#N/A	#N/A			#N/A	#N/A	#N/A
time:									6	#N/A	#N/A	#N/A	#N/A	#N/A	#N/A	#N/A	#N/A	#N/A	#N/A	#N/A	#N/A	#N/A	#N/A	#N/A	#N/A	#N/A	#N/A	#N/A	#N/A	#N/A	#N/A	#N/A	#N/A	#N/A	#N/A	#N/A	#N/A	#N/A	#N/A	#N/A	#N/A	DATA		#N/A	#N/A	#N/A
0	#N/A	0							7	#N/A	#N/A	#N/A	#N/A	#N/A	#N/A	#N/A	#N/A	#N/A	#N/A	#N/A	#N/A	#N/A	#N/A	#N/A	#N/A	#N/A	#N/A	#N/A	#N/A	#N/A	#N/A	#N/A	#N/A	#N/A	#N/A	#N/A	#N/A	#N/A	#N/A	#N/A	#N/A	filter var		#N/A	#N/A	#N/A
									8	#N/A	#N/A	#N/A	#N/A	#N/A	#N/A	#N/A	#N/A	#N/A	#N/A	#N/A	#N/A	#N/A	#N/A	#N/A	#N/A	#N/A	#N/A	#N/A	#N/A	#N/A	#N/A	#N/A	#N/A	#N/A	#N/A	#N/A	#N/A	#N/A	#N/A	#N/A	#N/A	0	0	#N/A	#N/A	#N/A
cen:									9	#N/A	#N/A	#N/A	#N/A	#N/A	#N/A	#N/A	#N/A	#N/A	#N/A	#N/A	#N/A	#N/A	#N/A	#N/A	#N/A	#N/A	#N/A	#N/A	#N/A	#N/A	#N/A	#N/A	#N/A	#N/A	#N/A	#N/A	#N/A	#N/A	#N/A	#N/A	#N/A	condition		#N/A	#N/A	#N/A
0	#N/A	0							10	#N/A	#N/A	#N/A	#N/A	#N/A	#N/A	#N/A	#N/A	#N/A	#N/A	#N/A	#N/A	#N/A	#N/A	#N/A	#N/A	#N/A	#N/A	#N/A	#N/A	#N/A	#N/A	#N/A	#N/A	#N/A	#N/A	#N/A	#N/A	#N/A	#N/A	#N/A	#N/A			#N/A	#N/A	#N/A
									11	#N/A	#N/A	#N/A	#N/A	#N/A	#N/A	#N/A	#N/A	#N/A	#N/A	#N/A	#N/A	#N/A	#N/A	#N/A	#N/A	#N/A	#N/A	#N/A	#N/A	#N/A	#N/A	#N/A	#N/A	#N/A	#N/A	#N/A	#N/A	#N/A	#N/A	#N/A	#N/A			#N/A	#N/A	#N/A
group:									12	#N/A	#N/A	#N/A	#N/A	#N/A	#N/A	#N/A	#N/A	#N/A	#N/A	#N/A	#N/A	#N/A	#N/A	#N/A	#N/A	#N/A	#N/A	#N/A	#N/A	#N/A	#N/A	#N/A	#N/A	#N/A	#N/A	#N/A	#N/A	#N/A	#N/A	#N/A	#N/A	filter var		#N/A	#N/A	#N/A
0	#N/A	0							13	#N/A	#N/A	#N/A	#N/A	#N/A	#N/A	#N/A	#N/A	#N/A	#N/A	#N/A	#N/A	#N/A	#N/A	#N/A	#N/A	#N/A	#N/A	#N/A	#N/A	#N/A	#N/A	#N/A	#N/A	#N/A	#N/A	#N/A	#N/A	#N/A	#N/A	#N/A	#N/A	0	0	#N/A	#N/A	#N/A
									14	#N/A	#N/A	#N/A	#N/A	#N/A	#N/A	#N/A	#N/A	#N/A	#N/A	#N/A	#N/A	#N/A	#N/A	#N/A	#N/A	#N/A	#N/A	#N/A	#N/A	#N/A	#N/A	#N/A	#N/A	#N/A	#N/A	#N/A	#N/A	#N/A	#N/A	#N/A	#N/A	condition		#N/A	#N/A	#N/A
									15	#N/A	#N/A	#N/A	#N/A	#N/A	#N/A	#N/A	#N/A	#N/A	#N/A	#N/A	#N/A	#N/A	#N/A	#N/A	#N/A	#N/A	#N/A	#N/A	#N/A	#N/A	#N/A	#N/A	#N/A	#N/A	#N/A	#N/A	#N/A	#N/A	#N/A	#N/A	#N/A			#N/A	#N/A	#N/A
									16	#N/A	#N/A	#N/A	#N/A	#N/A	#N/A	#N/A	#N/A	#N/A	#N/A	#N/A	#N/A	#N/A	#N/A	#N/A	#N/A	#N/A	#N/A	#N/A	#N/A	#N/A	#N/A	#N/A	#N/A	#N/A	#N/A	#N/A	#N/A	#N/A	#N/A	#N/A	#N/A			#N/A	#N/A	#N/A
									17	#N/A	#N/A	#N/A	#N/A	#N/A	#N/A	#N/A	#N/A	#N/A	#N/A	#N/A	#N/A	#N/A	#N/A	#N/A	#N/A	#N/A	#N/A	#N/A	#N/A	#N/A	#N/A	#N/A	#N/A	#N/A	#N/A	#N/A	#N/A	#N/A	#N/A	#N/A	#N/A			#N/A	#N/A	#N/A
									18	#N/A	#N/A	#N/A	#N/A	#N/A	#N/A	#N/A	#N/A	#N/A	#N/A	#N/A	#N/A	#N/A	#N/A	#N/A	#N/A	#N/A	#N/A	#N/A	#N/A	#N/A	#N/A	#N/A	#N/A	#N/A	#N/A	#N/A	#N/A	#N/A	#N/A	#N/A	#N/A			#N/A	#N/A	#N/A
									19	#N/A	#N/A	#N/A	#N/A	#N/A	#N/A	#N/A	#N/A	#N/A	#N/A	#N/A	#N/A	#N/A	#N/A	#N/A	#N/A	#N/A	#N/A	#N/A	#N/A	#N/A	#N/A	#N/A	#N/A	#N/A	#N/A	#N/A	#N/A	#N/A	#N/A	#N/A	#N/A			#N/A	#N/A	#N/A
									20	#N/A	#N/A	#N/A	#N/A	#N/A	#N/A	#N/A	#N/A	#N/A	#N/A	#N/A	#N/A	#N/A	#N/A	#N/A	#N/A	#N/A	#N/A	#N/A	#N/A	#N/A	#N/A	#N/A	#N/A	#N/A	#N/A	#N/A	#N/A	#N/A	#N/A	#N/A	#N/A			#N/A	#N/A	#N/A
									21	#N/A	#N/A	#N/A	#N/A	#N/A	#N/A	#N/A	#N/A	#N/A	#N/A	#N/A	#N/A	#N/A	#N/A	#N/A	#N/A	#N/A	#N/A	#N/A	#N/A	#N/A	#N/A	#N/A	#N/A	#N/A	#N/A	#N/A	#N/A	#N/A	#N/A	#N/A	#N/A			#N/A	#N/A	#N/A
									22	#N/A	#N/A	#N/A	#N/A	#N/A	#N/A	#N/A	#N/A	#N/A	#N/A	#N/A	#N/A	#N/A	#N/A	#N/A	#N/A	#N/A	#N/A	#N/A	#N/A	#N/A	#N/A	#N/A	#N/A	#N/A	#N/A	#N/A	#N/A	#N/A	#N/A	#N/A	#N/A			#N/A	#N/A	#N/A
									23	#N/A	#N/A	#N/A	#N/A	#N/A	#N/A	#N/A	#N/A	#N/A	#N/A	#N/A	#N/A	#N/A	#N/A	#N/A	#N/A	#N/A	#N/A	#N/A	#N/A	#N/A	#N/A	#N/A	#N/A	#N/A	#N/A	#N/A	#N/A	#N/A	#N/A	#N/A	#N/A			#N/A	#N/A	#N/A
									24	#N/A	#N/A	#N/A	#N/A	#N/A	#N/A	#N/A	#N/A	#N/A	#N/A	#N/A	#N/A	#N/A	#N/A	#N/A	#N/A	#N/A	#N/A	#N/A	#N/A	#N/A	#N/A	#N/A	#N/A	#N/A	#N/A	#N/A	#N/A	#N/A	#N/A	#N/A	#N/A			#N/A	#N/A	#N/A
									25	#N/A	#N/A	#N/A	#N/A	#N/A	#N/A	#N/A	#N/A	#N/A	#N/A	#N/A	#N/A	#N/A	#N/A	#N/A	#N/A	#N/A	#N/A	#N/A	#N/A	#N/A	#N/A	#N/A	#N/A	#N/A	#N/A	#N/A	#N/A	#N/A	#N/A	#N/A	#N/A			#N/A	#N/A	#N/A
									26	#N/A	#N/A	#N/A	#N/A	#N/A	#N/A	#N/A	#N/A	#N/A	#N/A	#N/A	#N/A	#N/A	#N/A	#N/A	#N/A	#N/A	#N/A	#N/A	#N/A	#N/A	#N/A	#N/A	#N/A	#N/A	#N/A	#N/A	#N/A	#N/A	#N/A	#N/A	#N/A			#N/A	#N/A	#N/A
									27	#N/A	#N/A	#N/A	#N/A	#N/A	#N/A	#N/A	#N/A	#N/A	#N/A	#N/A	#N/A	#N/A	#N/A	#N/A	#N/A	#N/A	#N/A	#N/A	#N/A	#N/A	#N/A	#N/A	#N/A	#N/A	#N/A	#N/A	#N/A	#N/A	#N/A	#N/A	#N/A			#N/A	#N/A	#N/A
									28	#N/A	#N/A	#N/A	#N/A	#N/A	#N/A	#N/A	#N/A	#N/A	#N/A	#N/A	#N/A	#N/A	#N/A	#N/A	#N/A	#N/A	#N/A	#N/A	#N/A	#N/A	#N/A	#N/A	#N/A	#N/A	#N/A	#N/A	#N/A	#N/A	#N/A	#N/A	#N/A			#N/A	#N/A	#N/A
									29	#N/A	#N/A	#N/A	#N/A	#N/A	#N/A	#N/A	#N/A	#N/A	#N/A	#N/A	#N/A	#N/A	#N/A	#N/A	#N/A	#N/A	#N/A	#N/A	#N/A	#N/A	#N/A	#N/A	#N/A	#N/A	#N/A	#N/A	#N/A	#N/A	#N/A	#N/A	#N/A			#N/A	#N/A	#N/A
									30	#N/A	#N/A	#N/A	#N/A	#N/A	#N/A	#N/A	#N/A	#N/A	#N/A	#N/A	#N/A	#N/A	#N/A	#N/A	#N/A	#N/A	#N/A	#N/A	#N/A	#N/A	#N/A	#N/A	#N/A	#N/A	#N/A	#N/A	#N/A	#N/A	#N/A	#N/A	#N/A			#N/A	#N/A	#N/A
									31	#N/A	#N/A	#N/A	#N/A	#N/A	#N/A	#N/A	#N/A	#N/A	#N/A	#N/A	#N/A	#N/A	#N/A	#N/A	#N/A	#N/A	#N/A	#N/A	#N/A	#N/A	#N/A	#N/A	#N/A	#N/A	#N/A	#N/A	#N/A	#N/A	#N/A	#N/A	#N/A			#N/A	#N/A	#N/A
									32	#N/A	#N/A	#N/A	#N/A	#N/A	#N/A	#N/A	#N/A	#N/A	#N/A	#N/A	#N/A	#N/A	#N/A	#N/A	#N/A	#N/A	#N/A	#N/A	#N/A	#N/A	#N/A	#N/A	#N/A	#N/A	#N/A	#N/A	#N/A	#N/A	#N/A	#N/A	#N/A			#N/A	#N/A	#N/A
									33	#N/A	#N/A	#N/A	#N/A	#N/A	#N/A	#N/A	#N/A	#N/A	#N/A	#N/A	#N/A	#N/A	#N/A	#N/A	#N/A	#N/A	#N/A	#N/A	#N/A	#N/A	#N/A	#N/A	#N/A	#N/A	#N/A	#N/A	#N/A	#N/A	#N/A	#N/A	#N/A			#N/A	#N/A	#N/A
									34	#N/A	#N/A	#N/A	#N/A	#N/A	#N/A	#N/A	#N/A	#N/A	#N/A	#N/A	#N/A	#N/A	#N/A	#N/A	#N/A	#N/A	#N/A	#N/A	#N/A	#N/A	#N/A	#N/A	#N/A	#N/A	#N/A	#N/A	#N/A	#N/A	#N/A	#N/A	#N/A			#N/A	#N/A	#N/A
									35	#N/A	#N/A	#N/A	#N/A	#N/A	#N/A	#N/A	#N/A	#N/A	#N/A	#N/A	#N/A	#N/A	#N/A	#N/A	#N/A	#N/A	#N/A	#N/A	#N/A	#N/A	#N/A	#N/A	#N/A	#N/A	#N/A	#N/A	#N/A	#N/A	#N/A	#N/A	#N/A			#N/A	#N/A	#N/A
									36	#N/A	#N/A	#N/A	#N/A	#N/A	#N/A	#N/A	#N/A	#N/A	#N/A	#N/A	#N/A	#N/A	#N/A	#N/A	#N/A	#N/A	#N/A	#N/A	#N/A	#N/A	#N/A	#N/A	#N/A	#N/A	#N/A	#N/A	#N/A	#N/A	#N/A	#N/A	#N/A			#N/A	#N/A	#N/A
									37	#N/A	#N/A	#N/A	#N/A	#N/A	#N/A	#N/A	#N/A	#N/A	#N/A	#N/A	#N/A	#N/A	#N/A	#N/A	#N/A	#N/A	#N/A	#N/A	#N/A	#N/A	#N/A	#N/A	#N/A	#N/A	#N/A	#N/A	#N/A	#N/A	#N/A	#N/A	#N/A			#N/A	#N/A	#N/A
									38	#N/A	#N/A	#N/A	#N/A	#N/A	#N/A	#N/A	#N/A	#N/A	#N/A	#N/A	#N/A	#N/A	#N/A	#N/A	#N/A	#N/A	#N/A	#N/A	#N/A	#N/A	#N/A	#N/A	#N/A	#N/A	#N/A	#N/A	#N/A	#N/A	#N/A	#N/A	#N/A			#N/A	#N/A	#N/A
									39	#N/A	#N/A	#N/A	#N/A	#N/A	#N/A	#N/A	#N/A	#N/A	#N/A	#N/A	#N/A	#N/A	#N/A	#N/A	#N/A	#N/A	#N/A	#N/A	#N/A	#N/A	#N/A	#N/A	#N/A	#N/A	#N/A	#N/A	#N/A	#N/A	#N/A	#N/A	#N/A			#N/A	#N/A	#N/A
									40	#N/A	#N/A	#N/A	#N/A	#N/A	#N/A	#N/A	#N/A	#N/A	#N/A	#N/A	#N/A	#N/A	#N/A	#N/A	#N/A	#N/A	#N/A	#N/A	#N/A	#N/A	#N/A	#N/A	#N/A	#N/A	#N/A	#N/A	#N/A	#N/A	#N/A	#N/A	#N/A			#N/A	#N/A	#N/A
									41	#N/A	#N/A	#N/A	#N/A	#N/A	#N/A	#N/A	#N/A	#N/A	#N/A	#N/A	#N/A	#N/A	#N/A	#N/A	#N/A	#N/A	#N/A	#N/A	#N/A	#N/A	#N/A	#N/A	#N/A	#N/A	#N/A	#N/A	#N/A	#N/A	#N/A	#N/A	#N/A			#N/A	#N/A	#N/A
									42	#N/A	#N/A	#N/A	#N/A	#N/A	#N/A	#N/A	#N/A	#N/A	#N/A	#N/A	#N/A	#N/A	#N/A	#N/A	#N/A	#N/A	#N/A	#N/A	#N/A	#N/A	#N/A	#N/A	#N/A	#N/A	#N/A	#N/A	#N/A	#N/A	#N/A	#N/A	#N/A			#N/A	#N/A	#N/A
									43	#N/A	#N/A	#N/A	#N/A	#N/A	#N/A	#N/A	#N/A	#N/A	#N/A	#N/A	#N/A	#N/A	#N/A	#N/A	#N/A	#N/A	#N/A	#N/A	#N/A	#N/A	#N/A	#N/A	#N/A	#N/A	#N/A	#N/A	#N/A	#N/A	#N/A	#N/A	#N/A			#N/A	#N/A	#N/A
									44	#N/A	#N/A	#N/A	#N/A	#N/A	#N/A	#N/A	#N/A	#N/A	#N/A	#N/A	#N/A	#N/A	#N/A	#N/A	#N/A	#N/A	#N/A	#N/A	#N/A	#N/A	#N/A	#N/A	#N/A	#N/A	#N/A	#N/A	#N/A	#N/A	#N/A	#N/A	#N/A			#N/A	#N/A	#N/A
									45	#N/A	#N/A	#N/A	#N/A	#N/A	#N/A	#N/A	#N/A	#N/A	#N/A	#N/A	#N/A	#N/A	#N/A	#N/A	#N/A	#N/A	#N/A	#N/A	#N/A	#N/A	#N/A	#N/A	#N/A	#N/A	#N/A	#N/A	#N/A	#N/A	#N/A	#N/A	#N/A			#N/A	#N/A	#N/A
									46	#N/A	#N/A	#N/A	#N/A	#N/A	#N/A	#N/A	#N/A	#N/A	#N/A	#N/A	#N/A	#N/A	#N/A	#N/A	#N/A	#N/A	#N/A	#N/A	#N/A	#N/A	#N/A	#N/A	#N/A	#N/A	#N/A	#N/A	#N/A	#N/A	#N/A	#N/A	#N/A			#N/A	#N/A	#N/A
									47	#N/A	#N/A	#N/A	#N/A	#N/A	#N/A	#N/A	#N/A	#N/A	#N/A	#N/A	#N/A	#N/A	#N/A	#N/A	#N/A	#N/A	#N/A	#N/A	#N/A	#N/A	#N/A	#N/A	#N/A	#N/A	#N/A	#N/A	#N/A	#N/A	#N/A	#N/A	#N/A			#N/A	#N/A	#N/A
									48	#N/A	#N/A	#N/A	#N/A	#N/A	#N/A	#N/A	#N/A	#N/A	#N/A	#N/A	#N/A	#N/A	#N/A	#N/A	#N/A	#N/A	#N/A	#N/A	#N/A	#N/A	#N/A	#N/A	#N/A	#N/A	#N/A	#N/A	#N/A	#N/A	#N/A	#N/A	#N/A			#N/A	#N/A	#N/A
									49	#N/A	#N/A	#N/A	#N/A	#N/A	#N/A	#N/A	#N/A	#N/A	#N/A	#N/A	#N/A	#N/A	#N/A	#N/A	#N/A	#N/A	#N/A	#N/A	#N/A	#N/A	#N/A	#N/A	#N/A	#N/A	#N/A	#N/A	#N/A	#N/A	#N/A	#N/A	#N/A			#N/A	#N/A	#N/A
									50	#N/A	#N/A	#N/A	#N/A	#N/A	#N/A	#N/A	#N/A	#N/A	#N/A	#N/A	#N/A	#N/A	#N/A	#N/A	#N/A	#N/A	#N/A	#N/A	#N/A	#N/A	#N/A	#N/A	#N/A	#N/A	#N/A	#N/A	#N/A	#N/A	#N/A	#N/A	#N/A			#N/A	#N/A	#N/A
									51	#N/A	#N/A	#N/A	#N/A	#N/A	#N/A	#N/A	#N/A	#N/A	#N/A	#N/A	#N/A	#N/A	#N/A	#N/A	#N/A	#N/A	#N/A	#N/A	#N/A	#N/A	#N/A	#N/A	#N/A	#N/A	#N/A	#N/A	#N/A	#N/A	#N/A	#N/A	#N/A			#N/A	#N/A	#N/A
									52	#N/A	#N/A	#N/A	#N/A	#N/A	#N/A	#N/A	#N/A	#N/A	#N/A	#N/A	#N/A	#N/A	#N/A	#N/A	#N/A	#N/A	#N/A	#N/A	#N/A	#N/A	#N/A	#N/A	#N/A	#N/A	#N/A	#N/A	#N/A	#N/A	#N/A	#N/A	#N/A			#N/A	#N/A	#N/A
									53	#N/A	#N/A	#N/A	#N/A	#N/A	#N/A	#N/A	#N/A	#N/A	#N/A	#N/A	#N/A	#N/A	#N/A	#N/A	#N/A	#N/A	#N/A	#N/A	#N/A	#N/A	#N/A	#N/A	#N/A	#N/A	#N/A	#N/A	#N/A	#N/A	#N/A	#N/A	#N/A			#N/A	#N/A	#N/A
									54	#N/A	#N/A	#N/A	#N/A	#N/A	#N/A	#N/A	#N/A	#N/A	#N/A	#N/A	#N/A	#N/A	#N/A	#N/A	#N/A	#N/A	#N/A	#N/A	#N/A	#N/A	#N/A	#N/A	#N/A	#N/A	#N/A	#N/A	#N/A	#N/A	#N/A	#N/A	#N/A			#N/A	#N/A	#N/A
									55	#N/A	#N/A	#N/A	#N/A	#N/A	#N/A	#N/A	#N/A	#N/A	#N/A	#N/A	#N/A	#N/A	#N/A	#N/A	#N/A	#N/A	#N/A	#N/A	#N/A	#N/A	#N/A	#N/A	#N/A	#N/A	#N/A	#N/A	#N/A	#N/A	#N/A	#N/A	#N/A			#N/A	#N/A	#N/A
									56	#N/A	#N/A	#N/A	#N/A	#N/A	#N/A	#N/A	#N/A	#N/A	#N/A	#N/A	#N/A	#N/A	#N/A	#N/A	#N/A	#N/A	#N/A	#N/A	#N/A	#N/A	#N/A	#N/A	#N/A	#N/A	#N/A	#N/A	#N/A	#N/A	#N/A	#N/A	#N/A			#N/A	#N/A	#N/A
									57	#N/A	#N/A	#N/A	#N/A	#N/A	#N/A	#N/A	#N/A	#N/A	#N/A	#N/A	#N/A	#N/A	#N/A	#N/A	#N/A	#N/A	#N/A	#N/A	#N/A	#N/A	#N/A	#N/A	#N/A	#N/A	#N/A	#N/A	#N/A	#N/A	#N/A	#N/A	#N/A			#N/A	#N/A	#N/A
									58	#N/A	#N/A	#N/A	#N/A	#N/A	#N/A	#N/A	#N/A	#N/A	#N/A	#N/A	#N/A	#N/A	#N/A	#N/A	#N/A	#N/A	#N/A	#N/A	#N/A	#N/A	#N/A	#N/A	#N/A	#N/A	#N/A	#N/A	#N/A	#N/A	#N/A	#N/A	#N/A			#N/A	#N/A	#N/A
									59	#N/A	#N/A	#N/A	#N/A	#N/A	#N/A	#N/A	#N/A	#N/A	#N/A	#N/A	#N/A	#N/A	#N/A	#N/A	#N/A	#N/A	#N/A	#N/A	#N/A	#N/A	#N/A	#N/A	#N/A	#N/A	#N/A	#N/A	#N/A	#N/A	#N/A	#N/A	#N/A			#N/A	#N/A	#N/A
									60	#N/A	#N/A	#N/A	#N/A	#N/A	#N/A	#N/A	#N/A	#N/A	#N/A	#N/A	#N/A	#N/A	#N/A	#N/A	#N/A	#N/A	#N/A	#N/A	#N/A	#N/A	#N/A	#N/A	#N/A	#N/A	#N/A	#N/A	#N/A	#N/A	#N/A	#N/A	#N/A			#N/A	#N/A	#N/A
									61	#N/A	#N/A	#N/A	#N/A	#N/A	#N/A	#N/A	#N/A	#N/A	#N/A	#N/A	#N/A	#N/A	#N/A	#N/A	#N/A	#N/A	#N/A	#N/A	#N/A	#N/A	#N/A	#N/A	#N/A	#N/A	#N/A	#N/A	#N/A	#N/A	#N/A	#N/A	#N/A			#N/A	#N/A	#N/A
									62	#N/A	#N/A	#N/A	#N/A	#N/A	#N/A	#N/A	#N/A	#N/A	#N/A	#N/A	#N/A	#N/A	#N/A	#N/A	#N/A	#N/A	#N/A	#N/A	#N/A	#N/A	#N/A	#N/A	#N/A	#N/A	#N/A	#N/A	#N/A	#N/A	#N/A	#N/A	#N/A			#N/A	#N/A	#N/A
									63	#N/A	#N/A	#N/A	#N/A	#N/A	#N/A	#N/A	#N/A	#N/A	#N/A	#N/A	#N/A	#N/A	#N/A	#N/A	#N/A	#N/A	#N/A	#N/A	#N/A	#N/A	#N/A	#N/A	#N/A	#N/A	#N/A	#N/A	#N/A	#N/A	#N/A	#N/A	#N/A			#N/A	#N/A	#N/A
									64	#N/A	#N/A	#N/A	#N/A	#N/A	#N/A	#N/A	#N/A	#N/A	#N/A	#N/A	#N/A	#N/A	#N/A	#N/A	#N/A	#N/A	#N/A	#N/A	#N/A	#N/A	#N/A	#N/A	#N/A	#N/A	#N/A	#N/A	#N/A	#N/A	#N/A	#N/A	#N/A			#N/A	#N/A	#N/A
									65	#N/A	#N/A	#N/A	#N/A	#N/A	#N/A	#N/A	#N/A	#N/A	#N/A	#N/A	#N/A	#N/A	#N/A	#N/A	#N/A	#N/A	#N/A	#N/A	#N/A	#N/A	#N/A	#N/A	#N/A	#N/A	#N/A	#N/A	#N/A	#N/A	#N/A	#N/A	#N/A			#N/A	#N/A	#N/A
									66	#N/A	#N/A	#N/A	#N/A	#N/A	#N/A	#N/A	#N/A	#N/A	#N/A	#N/A	#N/A	#N/A	#N/A	#N/A	#N/A	#N/A	#N/A	#N/A	#N/A	#N/A	#N/A	#N/A	#N/A	#N/A	#N/A	#N/A	#N/A	#N/A	#N/A	#N/A	#N/A			#N/A	#N/A	#N/A
									67	#N/A	#N/A	#N/A	#N/A	#N/A	#N/A	#N/A	#N/A	#N/A	#N/A	#N/A	#N/A	#N/A	#N/A	#N/A	#N/A	#N/A	#N/A	#N/A	#N/A	#N/A	#N/A	#N/A	#N/A	#N/A	#N/A	#N/A	#N/A	#N/A	#N/A	#N/A	#N/A			#N/A	#N/A	#N/A
									68	#N/A	#N/A	#N/A	#N/A	#N/A	#N/A	#N/A	#N/A	#N/A	#N/A	#N/A	#N/A	#N/A	#N/A	#N/A	#N/A	#N/A	#N/A	#N/A	#N/A	#N/A	#N/A	#N/A	#N/A	#N/A	#N/A	#N/A	#N/A	#N/A	#N/A	#N/A	#N/A			#N/A	#N/A	#N/A
									69	#N/A	#N/A	#N/A	#N/A	#N/A	#N/A	#N/A	#N/A	#N/A	#N/A	#N/A	#N/A	#N/A	#N/A	#N/A	#N/A	#N/A	#N/A	#N/A	#N/A	#N/A	#N/A	#N/A	#N/A	#N/A	#N/A	#N/A	#N/A	#N/A	#N/A	#N/A	#N/A			#N/A	#N/A	#N/A
									70	#N/A	#N/A	#N/A	#N/A	#N/A	#N/A	#N/A	#N/A	#N/A	#N/A	#N/A	#N/A	#N/A	#N/A	#N/A	#N/A	#N/A	#N/A	#N/A	#N/A	#N/A	#N/A	#N/A	#N/A	#N/A	#N/A	#N/A	#N/A	#N/A	#N/A	#N/A	#N/A			#N/A	#N/A	#N/A
									71	#N/A	#N/A	#N/A	#N/A	#N/A	#N/A	#N/A	#N/A	#N/A	#N/A	#N/A	#N/A	#N/A	#N/A	#N/A	#N/A	#N/A	#N/A	#N/A	#N/A	#N/A	#N/A	#N/A	#N/A	#N/A	#N/A	#N/A	#N/A	#N/A	#N/A	#N/A	#N/A			#N/A	#N/A	#N/A
									72	#N/A	#N/A	#N/A	#N/A	#N/A	#N/A	#N/A	#N/A	#N/A	#N/A	#N/A	#N/A	#N/A	#N/A	#N/A	#N/A	#N/A	#N/A	#N/A	#N/A	#N/A	#N/A	#N/A	#N/A	#N/A	#N/A	#N/A	#N/A	#N/A	#N/A	#N/A	#N/A			#N/A	#N/A	#N/A
									73	#N/A	#N/A	#N/A	#N/A	#N/A	#N/A	#N/A	#N/A	#N/A	#N/A	#N/A	#N/A	#N/A	#N/A	#N/A	#N/A	#N/A	#N/A	#N/A	#N/A	#N/A	#N/A	#N/A	#N/A	#N/A	#N/A	#N/A	#N/A	#N/A	#N/A	#N/A	#N/A			#N/A	#N/A	#N/A
									74	#N/A	#N/A	#N/A	#N/A	#N/A	#N/A	#N/A	#N/A	#N/A	#N/A	#N/A	#N/A	#N/A	#N/A	#N/A	#N/A	#N/A	#N/A	#N/A	#N/A	#N/A	#N/A	#N/A	#N/A	#N/A	#N/A	#N/A	#N/A	#N/A	#N/A	#N/A	#N/A			#N/A	#N/A	#N/A
									75	#N/A	#N/A	#N/A	#N/A	#N/A	#N/A	#N/A	#N/A	#N/A	#N/A	#N/A	#N/A	#N/A	#N/A	#N/A	#N/A	#N/A	#N/A	#N/A	#N/A	#N/A	#N/A	#N/A	#N/A	#N/A	#N/A	#N/A	#N/A	#N/A	#N/A	#N/A	#N/A			#N/A	#N/A	#N/A
									76	#N/A	#N/A	#N/A	#N/A	#N/A	#N/A	#N/A	#N/A	#N/A	#N/A	#N/A	#N/A	#N/A	#N/A	#N/A	#N/A	#N/A	#N/A	#N/A	#N/A	#N/A	#N/A	#N/A	#N/A	#N/A	#N/A	#N/A	#N/A	#N/A	#N/A	#N/A	#N/A			#N/A	#N/A	#N/A
									77	#N/A	#N/A	#N/A	#N/A	#N/A	#N/A	#N/A	#N/A	#N/A	#N/A	#N/A	#N/A	#N/A	#N/A	#N/A	#N/A	#N/A	#N/A	#N/A	#N/A	#N/A	#N/A	#N/A	#N/A	#N/A	#N/A	#N/A	#N/A	#N/A	#N/A	#N/A	#N/A			#N/A	#N/A	#N/A
									78	#N/A	#N/A	#N/A	#N/A	#N/A	#N/A	#N/A	#N/A	#N/A	#N/A	#N/A	#N/A	#N/A	#N/A	#N/A	#N/A	#N/A	#N/A	#N/A	#N/A	#N/A	#N/A	#N/A	#N/A	#N/A	#N/A	#N/A	#N/A	#N/A	#N/A	#N/A	#N/A			#N/A	#N/A	#N/A
									79	#N/A	#N/A	#N/A	#N/A	#N/A	#N/A	#N/A	#N/A	#N/A	#N/A	#N/A	#N/A	#N/A	#N/A	#N/A	#N/A	#N/A	#N/A	#N/A	#N/A	#N/A	#N/A	#N/A	#N/A	#N/A	#N/A	#N/A	#N/A	#N/A	#N/A	#N/A	#N/A			#N/A	#N/A	#N/A
									80	#N/A	#N/A	#N/A	#N/A	#N/A	#N/A	#N/A	#N/A	#N/A	#N/A	#N/A	#N/A	#N/A	#N/A	#N/A	#N/A	#N/A	#N/A	#N/A	#N/A	#N/A	#N/A	#N/A	#N/A	#N/A	#N/A	#N/A	#N/A	#N/A	#N/A	#N/A	#N/A			#N/A	#N/A	#N/A
									81	#N/A	#N/A	#N/A	#N/A	#N/A	#N/A	#N/A	#N/A	#N/A	#N/A	#N/A	#N/A	#N/A	#N/A	#N/A	#N/A	#N/A	#N/A	#N/A	#N/A	#N/A	#N/A	#N/A	#N/A	#N/A	#N/A	#N/A	#N/A	#N/A	#N/A	#N/A	#N/A			#N/A	#N/A	#N/A
									82	#N/A	#N/A	#N/A	#N/A	#N/A	#N/A	#N/A	#N/A	#N/A	#N/A	#N/A	#N/A	#N/A	#N/A	#N/A	#N/A	#N/A	#N/A	#N/A	#N/A	#N/A	#N/A	#N/A	#N/A	#N/A	#N/A	#N/A	#N/A	#N/A	#N/A	#N/A	#N/A			#N/A	#N/A	#N/A
									83	#N/A	#N/A	#N/A	#N/A	#N/A	#N/A	#N/A	#N/A	#N/A	#N/A	#N/A	#N/A	#N/A	#N/A	#N/A	#N/A	#N/A	#N/A	#N/A	#N/A	#N/A	#N/A	#N/A	#N/A	#N/A	#N/A	#N/A	#N/A	#N/A	#N/A	#N/A	#N/A			#N/A	#N/A	#N/A
									84	#N/A	#N/A	#N/A	#N/A	#N/A	#N/A	#N/A	#N/A	#N/A	#N/A	#N/A	#N/A	#N/A	#N/A	#N/A	#N/A	#N/A	#N/A	#N/A	#N/A	#N/A	#N/A	#N/A	#N/A	#N/A	#N/A	#N/A	#N/A	#N/A	#N/A	#N/A	#N/A			#N/A	#N/A	#N/A
									85	#N/A	#N/A	#N/A	#N/A	#N/A	#N/A	#N/A	#N/A	#N/A	#N/A	#N/A	#N/A	#N/A	#N/A	#N/A	#N/A	#N/A	#N/A	#N/A	#N/A	#N/A	#N/A	#N/A	#N/A	#N/A	#N/A	#N/A	#N/A	#N/A	#N/A	#N/A	#N/A			#N/A	#N/A	#N/A
									86	#N/A	#N/A	#N/A	#N/A	#N/A	#N/A	#N/A	#N/A	#N/A	#N/A	#N/A	#N/A	#N/A	#N/A	#N/A	#N/A	#N/A	#N/A	#N/A	#N/A	#N/A	#N/A	#N/A	#N/A	#N/A	#N/A	#N/A	#N/A	#N/A	#N/A	#N/A	#N/A			#N/A	#N/A	#N/A
									87	#N/A	#N/A	#N/A	#N/A	#N/A	#N/A	#N/A	#N/A	#N/A	#N/A	#N/A	#N/A	#N/A	#N/A	#N/A	#N/A	#N/A	#N/A	#N/A	#N/A	#N/A	#N/A	#N/A	#N/A	#N/A	#N/A	#N/A	#N/A	#N/A	#N/A	#N/A	#N/A			#N/A	#N/A	#N/A
									88	#N/A	#N/A	#N/A	#N/A	#N/A	#N/A	#N/A	#N/A	#N/A	#N/A	#N/A	#N/A	#N/A	#N/A	#N/A	#N/A	#N/A	#N/A	#N/A	#N/A	#N/A	#N/A	#N/A	#N/A	#N/A	#N/A	#N/A	#N/A	#N/A	#N/A	#N/A	#N/A			#N/A	#N/A	#N/A
									89	#N/A	#N/A	#N/A	#N/A	#N/A	#N/A	#N/A	#N/A	#N/A	#N/A	#N/A	#N/A	#N/A	#N/A	#N/A	#N/A	#N/A	#N/A	#N/A	#N/A	#N/A	#N/A	#N/A	#N/A	#N/A	#N/A	#N/A	#N/A	#N/A	#N/A	#N/A	#N/A			#N/A	#N/A	#N/A
									90	#N/A	#N/A	#N/A	#N/A	#N/A	#N/A	#N/A	#N/A	#N/A	#N/A	#N/A	#N/A	#N/A	#N/A	#N/A	#N/A	#N/A	#N/A	#N/A	#N/A	#N/A	#N/A	#N/A	#N/A	#N/A	#N/A	#N/A	#N/A	#N/A	#N/A	#N/A	#N/A			#N/A	#N/A	#N/A
									91	#N/A	#N/A	#N/A	#N/A	#N/A	#N/A	#N/A	#N/A	#N/A	#N/A	#N/A	#N/A	#N/A	#N/A	#N/A	#N/A	#N/A	#N/A	#N/A	#N/A	#N/A	#N/A	#N/A	#N/A	#N/A	#N/A	#N/A	#N/A	#N/A	#N/A	#N/A	#N/A			#N/A	#N/A	#N/A
									92	#N/A	#N/A	#N/A	#N/A	#N/A	#N/A	#N/A	#N/A	#N/A	#N/A	#N/A	#N/A	#N/A	#N/A	#N/A	#N/A	#N/A	#N/A	#N/A	#N/A	#N/A	#N/A	#N/A	#N/A	#N/A	#N/A	#N/A	#N/A	#N/A	#N/A	#N/A	#N/A			#N/A	#N/A	#N/A
									93	#N/A	#N/A	#N/A	#N/A	#N/A	#N/A	#N/A	#N/A	#N/A	#N/A	#N/A	#N/A	#N/A	#N/A	#N/A	#N/A	#N/A	#N/A	#N/A	#N/A	#N/A	#N/A	#N/A	#N/A	#N/A	#N/A	#N/A	#N/A	#N/A	#N/A	#N/A	#N/A			#N/A	#N/A	#N/A
									94	#N/A	#N/A	#N/A	#N/A	#N/A	#N/A	#N/A	#N/A	#N/A	#N/A	#N/A	#N/A	#N/A	#N/A	#N/A	#N/A	#N/A	#N/A	#N/A	#N/A	#N/A	#N/A	#N/A	#N/A	#N/A	#N/A	#N/A	#N/A	#N/A	#N/A	#N/A	#N/A			#N/A	#N/A	#N/A
									95	#N/A	#N/A	#N/A	#N/A	#N/A	#N/A	#N/A	#N/A	#N/A	#N/A	#N/A	#N/A	#N/A	#N/A	#N/A	#N/A	#N/A	#N/A	#N/A	#N/A	#N/A	#N/A	#N/A	#N/A	#N/A	#N/A	#N/A	#N/A	#N/A	#N/A	#N/A	#N/A			#N/A	#N/A	#N/A
									96	#N/A	#N/A	#N/A	#N/A	#N/A	#N/A	#N/A	#N/A	#N/A	#N/A	#N/A	#N/A	#N/A	#N/A	#N/A	#N/A	#N/A	#N/A	#N/A	#N/A	#N/A	#N/A	#N/A	#N/A	#N/A	#N/A	#N/A	#N/A	#N/A	#N/A	#N/A	#N/A			#N/A	#N/A	#N/A
									97	#N/A	#N/A	#N/A	#N/A	#N/A	#N/A	#N/A	#N/A	#N/A	#N/A	#N/A	#N/A	#N/A	#N/A	#N/A	#N/A	#N/A	#N/A	#N/A	#N/A	#N/A	#N/A	#N/A	#N/A	#N/A	#N/A	#N/A	#N/A	#N/A	#N/A	#N/A	#N/A			#N/A	#N/A	#N/A
									98	#N/A	#N/A	#N/A	#N/A	#N/A	#N/A	#N/A	#N/A	#N/A	#N/A	#N/A	#N/A	#N/A	#N/A	#N/A	#N/A	#N/A	#N/A	#N/A	#N/A	#N/A	#N/A	#N/A	#N/A	#N/A	#N/A	#N/A	#N/A	#N/A	#N/A	#N/A	#N/A			#N/A	#N/A	#N/A
									99	#N/A	#N/A	#N/A	#N/A	#N/A	#N/A	#N/A	#N/A	#N/A	#N/A	#N/A	#N/A	#N/A	#N/A	#N/A	#N/A	#N/A	#N/A	#N/A	#N/A	#N/A	#N/A	#N/A	#N/A	#N/A	#N/A	#N/A	#N/A	#N/A	#N/A	#N/A	#N/A			#N/A	#N/A	#N/A
									100	#N/A	#N/A	#N/A	#N/A	#N/A	#N/A	#N/A	#N/A	#N/A	#N/A	#N/A	#N/A	#N/A	#N/A	#N/A	#N/A	#N/A	#N/A	#N/A	#N/A	#N/A	#N/A	#N/A	#N/A	#N/A	#N/A	#N/A	#N/A	#N/A	#N/A	#N/A	#N/A			#N/A	#N/A	#N/A
									101	#N/A	#N/A	#N/A	#N/A	#N/A	#N/A	#N/A	#N/A	#N/A	#N/A	#N/A	#N/A	#N/A	#N/A	#N/A	#N/A	#N/A	#N/A	#N/A	#N/A	#N/A	#N/A	#N/A	#N/A	#N/A	#N/A	#N/A	#N/A	#N/A	#N/A	#N/A	#N/A			#N/A	#N/A	#N/A
									102	#N/A	#N/A	#N/A	#N/A	#N/A	#N/A	#N/A	#N/A	#N/A	#N/A	#N/A	#N/A	#N/A	#N/A	#N/A	#N/A	#N/A	#N/A	#N/A	#N/A	#N/A	#N/A	#N/A	#N/A	#N/A	#N/A	#N/A	#N/A	#N/A	#N/A	#N/A	#N/A			#N/A	#N/A	#N/A
									103	#N/A	#N/A	#N/A	#N/A	#N/A	#N/A	#N/A	#N/A	#N/A	#N/A	#N/A	#N/A	#N/A	#N/A	#N/A	#N/A	#N/A	#N/A	#N/A	#N/A	#N/A	#N/A	#N/A	#N/A	#N/A	#N/A	#N/A	#N/A	#N/A	#N/A	#N/A	#N/A			#N/A	#N/A	#N/A
									104	#N/A	#N/A	#N/A	#N/A	#N/A	#N/A	#N/A	#N/A	#N/A	#N/A	#N/A	#N/A	#N/A	#N/A	#N/A	#N/A	#N/A	#N/A	#N/A	#N/A	#N/A	#N/A	#N/A	#N/A	#N/A	#N/A	#N/A	#N/A	#N/A	#N/A	#N/A	#N/A			#N/A	#N/A	#N/A
									105	#N/A	#N/A	#N/A	#N/A	#N/A	#N/A	#N/A	#N/A	#N/A	#N/A	#N/A	#N/A	#N/A	#N/A	#N/A	#N/A	#N/A	#N/A	#N/A	#N/A	#N/A	#N/A	#N/A	#N/A	#N/A	#N/A	#N/A	#N/A	#N/A	#N/A	#N/A	#N/A			#N/A	#N/A	#N/A
									106	#N/A	#N/A	#N/A	#N/A	#N/A	#N/A	#N/A	#N/A	#N/A	#N/A	#N/A	#N/A	#N/A	#N/A	#N/A	#N/A	#N/A	#N/A	#N/A	#N/A	#N/A	#N/A	#N/A	#N/A	#N/A	#N/A	#N/A	#N/A	#N/A	#N/A	#N/A	#N/A			#N/A	#N/A	#N/A
									107	#N/A	#N/A	#N/A	#N/A	#N/A	#N/A	#N/A	#N/A	#N/A	#N/A	#N/A	#N/A	#N/A	#N/A	#N/A	#N/A	#N/A	#N/A	#N/A	#N/A	#N/A	#N/A	#N/A	#N/A	#N/A	#N/A	#N/A	#N/A	#N/A	#N/A	#N/A	#N/A			#N/A	#N/A	#N/A
									108	#N/A	#N/A	#N/A	#N/A	#N/A	#N/A	#N/A	#N/A	#N/A	#N/A	#N/A	#N/A	#N/A	#N/A	#N/A	#N/A	#N/A	#N/A	#N/A	#N/A	#N/A	#N/A	#N/A	#N/A	#N/A	#N/A	#N/A	#N/A	#N/A	#N/A	#N/A	#N/A			#N/A	#N/A	#N/A
									109	#N/A	#N/A	#N/A	#N/A	#N/A	#N/A	#N/A	#N/A	#N/A	#N/A	#N/A	#N/A	#N/A	#N/A	#N/A	#N/A	#N/A	#N/A	#N/A	#N/A	#N/A	#N/A	#N/A	#N/A	#N/A	#N/A	#N/A	#N/A	#N/A	#N/A	#N/A	#N/A			#N/A	#N/A	#N/A
									110	#N/A	#N/A	#N/A	#N/A	#N/A	#N/A	#N/A	#N/A	#N/A	#N/A	#N/A	#N/A	#N/A	#N/A	#N/A	#N/A	#N/A	#N/A	#N/A	#N/A	#N/A	#N/A	#N/A	#N/A	#N/A	#N/A	#N/A	#N/A	#N/A	#N/A	#N/A	#N/A			#N/A	#N/A	#N/A
									111	#N/A	#N/A	#N/A	#N/A	#N/A	#N/A	#N/A	#N/A	#N/A	#N/A	#N/A	#N/A	#N/A	#N/A	#N/A	#N/A	#N/A	#N/A	#N/A	#N/A	#N/A	#N/A	#N/A	#N/A	#N/A	#N/A	#N/A	#N/A	#N/A	#N/A	#N/A	#N/A			#N/A	#N/A	#N/A
									112	#N/A	#N/A	#N/A	#N/A	#N/A	#N/A	#N/A	#N/A	#N/A	#N/A	#N/A	#N/A	#N/A	#N/A	#N/A	#N/A	#N/A	#N/A	#N/A	#N/A	#N/A	#N/A	#N/A	#N/A	#N/A	#N/A	#N/A	#N/A	#N/A	#N/A	#N/A	#N/A			#N/A	#N/A	#N/A
									113	#N/A	#N/A	#N/A	#N/A	#N/A	#N/A	#N/A	#N/A	#N/A	#N/A	#N/A	#N/A	#N/A	#N/A	#N/A	#N/A	#N/A	#N/A	#N/A	#N/A	#N/A	#N/A	#N/A	#N/A	#N/A	#N/A	#N/A	#N/A	#N/A	#N/A	#N/A	#N/A			#N/A	#N/A	#N/A
									114	#N/A	#N/A	#N/A	#N/A	#N/A	#N/A	#N/A	#N/A	#N/A	#N/A	#N/A	#N/A	#N/A	#N/A	#N/A	#N/A	#N/A	#N/A	#N/A	#N/A	#N/A	#N/A	#N/A	#N/A	#N/A	#N/A	#N/A	#N/A	#N/A	#N/A	#N/A	#N/A			#N/A	#N/A	#N/A
									115	#N/A	#N/A	#N/A	#N/A	#N/A	#N/A	#N/A	#N/A	#N/A	#N/A	#N/A	#N/A	#N/A	#N/A	#N/A	#N/A	#N/A	#N/A	#N/A	#N/A	#N/A	#N/A	#N/A	#N/A	#N/A	#N/A	#N/A	#N/A	#N/A	#N/A	#N/A	#N/A			#N/A	#N/A	#N/A
									116	#N/A	#N/A	#N/A	#N/A	#N/A	#N/A	#N/A	#N/A	#N/A	#N/A	#N/A	#N/A	#N/A	#N/A	#N/A	#N/A	#N/A	#N/A	#N/A	#N/A	#N/A	#N/A	#N/A	#N/A	#N/A	#N/A	#N/A	#N/A	#N/A	#N/A	#N/A	#N/A			#N/A	#N/A	#N/A
									117	#N/A	#N/A	#N/A	#N/A	#N/A	#N/A	#N/A	#N/A	#N/A	#N/A	#N/A	#N/A	#N/A	#N/A	#N/A	#N/A	#N/A	#N/A	#N/A	#N/A	#N/A	#N/A	#N/A	#N/A	#N/A	#N/A	#N/A	#N/A	#N/A	#N/A	#N/A	#N/A			#N/A	#N/A	#N/A
									118	#N/A	#N/A	#N/A	#N/A	#N/A	#N/A	#N/A	#N/A	#N/A	#N/A	#N/A	#N/A	#N/A	#N/A	#N/A	#N/A	#N/A	#N/A	#N/A	#N/A	#N/A	#N/A	#N/A	#N/A	#N/A	#N/A	#N/A	#N/A	#N/A	#N/A	#N/A	#N/A			#N/A	#N/A	#N/A
									119	#N/A	#N/A	#N/A	#N/A	#N/A	#N/A	#N/A	#N/A	#N/A	#N/A	#N/A	#N/A	#N/A	#N/A	#N/A	#N/A	#N/A	#N/A	#N/A	#N/A	#N/A	#N/A	#N/A	#N/A	#N/A	#N/A	#N/A	#N/A	#N/A	#N/A	#N/A	#N/A			#N/A	#N/A	#N/A
									120	#N/A	#N/A	#N/A	#N/A	#N/A	#N/A	#N/A	#N/A	#N/A	#N/A	#N/A	#N/A	#N/A	#N/A	#N/A	#N/A	#N/A	#N/A	#N/A	#N/A	#N/A	#N/A	#N/A	#N/A	#N/A	#N/A	#N/A	#N/A	#N/A	#N/A	#N/A	#N/A			#N/A	#N/A	#N/A
									121	#N/A	#N/A	#N/A	#N/A	#N/A	#N/A	#N/A	#N/A	#N/A	#N/A	#N/A	#N/A	#N/A	#N/A	#N/A	#N/A	#N/A	#N/A	#N/A	#N/A	#N/A	#N/A	#N/A	#N/A	#N/A	#N/A	#N/A	#N/A	#N/A	#N/A	#N/A	#N/A			#N/A	#N/A	#N/A
									122	#N/A	#N/A	#N/A	#N/A	#N/A	#N/A	#N/A	#N/A	#N/A	#N/A	#N/A	#N/A	#N/A	#N/A	#N/A	#N/A	#N/A	#N/A	#N/A	#N/A	#N/A	#N/A	#N/A	#N/A	#N/A	#N/A	#N/A	#N/A	#N/A	#N/A	#N/A	#N/A			#N/A	#N/A	#N/A
									123	#N/A	#N/A	#N/A	#N/A	#N/A	#N/A	#N/A	#N/A	#N/A	#N/A	#N/A	#N/A	#N/A	#N/A	#N/A	#N/A	#N/A	#N/A	#N/A	#N/A	#N/A	#N/A	#N/A	#N/A	#N/A	#N/A	#N/A	#N/A	#N/A	#N/A	#N/A	#N/A			#N/A	#N/A	#N/A
									124	#N/A	#N/A	#N/A	#N/A	#N/A	#N/A	#N/A	#N/A	#N/A	#N/A	#N/A	#N/A	#N/A	#N/A	#N/A	#N/A	#N/A	#N/A	#N/A	#N/A	#N/A	#N/A	#N/A	#N/A	#N/A	#N/A	#N/A	#N/A	#N/A	#N/A	#N/A	#N/A			#N/A	#N/A	#N/A
									125	#N/A	#N/A	#N/A	#N/A	#N/A	#N/A	#N/A	#N/A	#N/A	#N/A	#N/A	#N/A	#N/A	#N/A	#N/A	#N/A	#N/A	#N/A	#N/A	#N/A	#N/A	#N/A	#N/A	#N/A	#N/A	#N/A	#N/A	#N/A	#N/A	#N/A	#N/A	#N/A			#N/A	#N/A	#N/A
									126	#N/A	#N/A	#N/A	#N/A	#N/A	#N/A	#N/A	#N/A	#N/A	#N/A	#N/A	#N/A	#N/A	#N/A	#N/A	#N/A	#N/A	#N/A	#N/A	#N/A	#N/A	#N/A	#N/A	#N/A	#N/A	#N/A	#N/A	#N/A	#N/A	#N/A	#N/A	#N/A			#N/A	#N/A	#N/A
									127	#N/A	#N/A	#N/A	#N/A	#N/A	#N/A	#N/A	#N/A	#N/A	#N/A	#N/A	#N/A	#N/A	#N/A	#N/A	#N/A	#N/A	#N/A	#N/A	#N/A	#N/A	#N/A	#N/A	#N/A	#N/A	#N/A	#N/A	#N/A	#N/A	#N/A	#N/A	#N/A			#N/A	#N/A	#N/A
									128	#N/A	#N/A	#N/A	#N/A	#N/A	#N/A	#N/A	#N/A	#N/A	#N/A	#N/A	#N/A	#N/A	#N/A	#N/A	#N/A	#N/A	#N/A	#N/A	#N/A	#N/A	#N/A	#N/A	#N/A	#N/A	#N/A	#N/A	#N/A	#N/A	#N/A	#N/A	#N/A			#N/A	#N/A	#N/A
									129	#N/A	#N/A	#N/A	#N/A	#N/A	#N/A	#N/A	#N/A	#N/A	#N/A	#N/A	#N/A	#N/A	#N/A	#N/A	#N/A	#N/A	#N/A	#N/A	#N/A	#N/A	#N/A	#N/A	#N/A	#N/A	#N/A	#N/A	#N/A	#N/A	#N/A	#N/A	#N/A			#N/A	#N/A	#N/A
									130	#N/A	#N/A	#N/A	#N/A	#N/A	#N/A	#N/A	#N/A	#N/A	#N/A	#N/A	#N/A	#N/A	#N/A	#N/A	#N/A	#N/A	#N/A	#N/A	#N/A	#N/A	#N/A	#N/A	#N/A	#N/A	#N/A	#N/A	#N/A	#N/A	#N/A	#N/A	#N/A			#N/A	#N/A	#N/A
									131	#N/A	#N/A	#N/A	#N/A	#N/A	#N/A	#N/A	#N/A	#N/A	#N/A	#N/A	#N/A	#N/A	#N/A	#N/A	#N/A	#N/A	#N/A	#N/A	#N/A	#N/A	#N/A	#N/A	#N/A	#N/A	#N/A	#N/A	#N/A	#N/A	#N/A	#N/A	#N/A			#N/A	#N/A	#N/A
									132	#N/A	#N/A	#N/A	#N/A	#N/A	#N/A	#N/A	#N/A	#N/A	#N/A	#N/A	#N/A	#N/A	#N/A	#N/A	#N/A	#N/A	#N/A	#N/A	#N/A	#N/A	#N/A	#N/A	#N/A	#N/A	#N/A	#N/A	#N/A	#N/A	#N/A	#N/A	#N/A			#N/A	#N/A	#N/A
									133	#N/A	#N/A	#N/A	#N/A	#N/A	#N/A	#N/A	#N/A	#N/A	#N/A	#N/A	#N/A	#N/A	#N/A	#N/A	#N/A	#N/A	#N/A	#N/A	#N/A	#N/A	#N/A	#N/A	#N/A	#N/A	#N/A	#N/A	#N/A	#N/A	#N/A	#N/A	#N/A			#N/A	#N/A	#N/A
									134	#N/A	#N/A	#N/A	#N/A	#N/A	#N/A	#N/A	#N/A	#N/A	#N/A	#N/A	#N/A	#N/A	#N/A	#N/A	#N/A	#N/A	#N/A	#N/A	#N/A	#N/A	#N/A	#N/A	#N/A	#N/A	#N/A	#N/A	#N/A	#N/A	#N/A	#N/A	#N/A			#N/A	#N/A	#N/A
									135	#N/A	#N/A	#N/A	#N/A	#N/A	#N/A	#N/A	#N/A	#N/A	#N/A	#N/A	#N/A	#N/A	#N/A	#N/A	#N/A	#N/A	#N/A	#N/A	#N/A	#N/A	#N/A	#N/A	#N/A	#N/A	#N/A	#N/A	#N/A	#N/A	#N/A	#N/A	#N/A			#N/A	#N/A	#N/A
									136	#N/A	#N/A	#N/A	#N/A	#N/A	#N/A	#N/A	#N/A	#N/A	#N/A	#N/A	#N/A	#N/A	#N/A	#N/A	#N/A	#N/A	#N/A	#N/A	#N/A	#N/A	#N/A	#N/A	#N/A	#N/A	#N/A	#N/A	#N/A	#N/A	#N/A	#N/A	#N/A			#N/A	#N/A	#N/A
									137	#N/A	#N/A	#N/A	#N/A	#N/A	#N/A	#N/A	#N/A	#N/A	#N/A	#N/A	#N/A	#N/A	#N/A	#N/A	#N/A	#N/A	#N/A	#N/A	#N/A	#N/A	#N/A	#N/A	#N/A	#N/A	#N/A	#N/A	#N/A	#N/A	#N/A	#N/A	#N/A			#N/A	#N/A	#N/A
									138	#N/A	#N/A	#N/A	#N/A	#N/A	#N/A	#N/A	#N/A	#N/A	#N/A	#N/A	#N/A	#N/A	#N/A	#N/A	#N/A	#N/A	#N/A	#N/A	#N/A	#N/A	#N/A	#N/A	#N/A	#N/A	#N/A	#N/A	#N/A	#N/A	#N/A	#N/A	#N/A			#N/A	#N/A	#N/A
									139	#N/A	#N/A	#N/A	#N/A	#N/A	#N/A	#N/A	#N/A	#N/A	#N/A	#N/A	#N/A	#N/A	#N/A	#N/A	#N/A	#N/A	#N/A	#N/A	#N/A	#N/A	#N/A	#N/A	#N/A	#N/A	#N/A	#N/A	#N/A	#N/A	#N/A	#N/A	#N/A			#N/A	#N/A	#N/A
									140	#N/A	#N/A	#N/A	#N/A	#N/A	#N/A	#N/A	#N/A	#N/A	#N/A	#N/A	#N/A	#N/A	#N/A	#N/A	#N/A	#N/A	#N/A	#N/A	#N/A	#N/A	#N/A	#N/A	#N/A	#N/A	#N/A	#N/A	#N/A	#N/A	#N/A	#N/A	#N/A			#N/A	#N/A	#N/A
									141	#N/A	#N/A	#N/A	#N/A	#N/A	#N/A	#N/A	#N/A	#N/A	#N/A	#N/A	#N/A	#N/A	#N/A	#N/A	#N/A	#N/A	#N/A	#N/A	#N/A	#N/A	#N/A	#N/A	#N/A	#N/A	#N/A	#N/A	#N/A	#N/A	#N/A	#N/A	#N/A			#N/A	#N/A	#N/A
									142	#N/A	#N/A	#N/A	#N/A	#N/A	#N/A	#N/A	#N/A	#N/A	#N/A	#N/A	#N/A	#N/A	#N/A	#N/A	#N/A	#N/A	#N/A	#N/A	#N/A	#N/A	#N/A	#N/A	#N/A	#N/A	#N/A	#N/A	#N/A	#N/A	#N/A	#N/A	#N/A			#N/A	#N/A	#N/A
									143	#N/A	#N/A	#N/A	#N/A	#N/A	#N/A	#N/A	#N/A	#N/A	#N/A	#N/A	#N/A	#N/A	#N/A	#N/A	#N/A	#N/A	#N/A	#N/A	#N/A	#N/A	#N/A	#N/A	#N/A	#N/A	#N/A	#N/A	#N/A	#N/A	#N/A	#N/A	#N/A			#N/A	#N/A	#N/A
									144	#N/A	#N/A	#N/A	#N/A	#N/A	#N/A	#N/A	#N/A	#N/A	#N/A	#N/A	#N/A	#N/A	#N/A	#N/A	#N/A	#N/A	#N/A	#N/A	#N/A	#N/A	#N/A	#N/A	#N/A	#N/A	#N/A	#N/A	#N/A	#N/A	#N/A	#N/A	#N/A			#N/A	#N/A	#N/A
									145	#N/A	#N/A	#N/A	#N/A	#N/A	#N/A	#N/A	#N/A	#N/A	#N/A	#N/A	#N/A	#N/A	#N/A	#N/A	#N/A	#N/A	#N/A	#N/A	#N/A	#N/A	#N/A	#N/A	#N/A	#N/A	#N/A	#N/A	#N/A	#N/A	#N/A	#N/A	#N/A			#N/A	#N/A	#N/A
									146	#N/A	#N/A	#N/A	#N/A	#N/A	#N/A	#N/A	#N/A	#N/A	#N/A	#N/A	#N/A	#N/A	#N/A	#N/A	#N/A	#N/A	#N/A	#N/A	#N/A	#N/A	#N/A	#N/A	#N/A	#N/A	#N/A	#N/A	#N/A	#N/A	#N/A	#N/A	#N/A			#N/A	#N/A	#N/A
									147	#N/A	#N/A	#N/A	#N/A	#N/A	#N/A	#N/A	#N/A	#N/A	#N/A	#N/A	#N/A	#N/A	#N/A	#N/A	#N/A	#N/A	#N/A	#N/A	#N/A	#N/A	#N/A	#N/A	#N/A	#N/A	#N/A	#N/A	#N/A	#N/A	#N/A	#N/A	#N/A			#N/A	#N/A	#N/A
									148	#N/A	#N/A	#N/A	#N/A	#N/A	#N/A	#N/A	#N/A	#N/A	#N/A	#N/A	#N/A	#N/A	#N/A	#N/A	#N/A	#N/A	#N/A	#N/A	#N/A	#N/A	#N/A	#N/A	#N/A	#N/A	#N/A	#N/A	#N/A	#N/A	#N/A	#N/A	#N/A			#N/A	#N/A	#N/A
									149	#N/A	#N/A	#N/A	#N/A	#N/A	#N/A	#N/A	#N/A	#N/A	#N/A	#N/A	#N/A	#N/A	#N/A	#N/A	#N/A	#N/A	#N/A	#N/A	#N/A	#N/A	#N/A	#N/A	#N/A	#N/A	#N/A	#N/A	#N/A	#N/A	#N/A	#N/A	#N/A			#N/A	#N/A	#N/A
									150	#N/A	#N/A	#N/A	#N/A	#N/A	#N/A	#N/A	#N/A	#N/A	#N/A	#N/A	#N/A	#N/A	#N/A	#N/A	#N/A	#N/A	#N/A	#N/A	#N/A	#N/A	#N/A	#N/A	#N/A	#N/A	#N/A	#N/A	#N/A	#N/A	#N/A	#N/A	#N/A			#N/A	#N/A	#N/A
									151	#N/A	#N/A	#N/A	#N/A	#N/A	#N/A	#N/A	#N/A	#N/A	#N/A	#N/A	#N/A	#N/A	#N/A	#N/A	#N/A	#N/A	#N/A	#N/A	#N/A	#N/A	#N/A	#N/A	#N/A	#N/A	#N/A	#N/A	#N/A	#N/A	#N/A	#N/A	#N/A			#N/A	#N/A	#N/A
									152	#N/A	#N/A	#N/A	#N/A	#N/A	#N/A	#N/A	#N/A	#N/A	#N/A	#N/A	#N/A	#N/A	#N/A	#N/A	#N/A	#N/A	#N/A	#N/A	#N/A	#N/A	#N/A	#N/A	#N/A	#N/A	#N/A	#N/A	#N/A	#N/A	#N/A	#N/A	#N/A			#N/A	#N/A	#N/A
									153	#N/A	#N/A	#N/A	#N/A	#N/A	#N/A	#N/A	#N/A	#N/A	#N/A	#N/A	#N/A	#N/A	#N/A	#N/A	#N/A	#N/A	#N/A	#N/A	#N/A	#N/A	#N/A	#N/A	#N/A	#N/A	#N/A	#N/A	#N/A	#N/A	#N/A	#N/A	#N/A			#N/A	#N/A	#N/A
									154	#N/A	#N/A	#N/A	#N/A	#N/A	#N/A	#N/A	#N/A	#N/A	#N/A	#N/A	#N/A	#N/A	#N/A	#N/A	#N/A	#N/A	#N/A	#N/A	#N/A	#N/A	#N/A	#N/A	#N/A	#N/A	#N/A	#N/A	#N/A	#N/A	#N/A	#N/A	#N/A			#N/A	#N/A	#N/A
									155	#N/A	#N/A	#N/A	#N/A	#N/A	#N/A	#N/A	#N/A	#N/A	#N/A	#N/A	#N/A	#N/A	#N/A	#N/A	#N/A	#N/A	#N/A	#N/A	#N/A	#N/A	#N/A	#N/A	#N/A	#N/A	#N/A	#N/A	#N/A	#N/A	#N/A	#N/A	#N/A			#N/A	#N/A	#N/A
									156	#N/A	#N/A	#N/A	#N/A	#N/A	#N/A	#N/A	#N/A	#N/A	#N/A	#N/A	#N/A	#N/A	#N/A	#N/A	#N/A	#N/A	#N/A	#N/A	#N/A	#N/A	#N/A	#N/A	#N/A	#N/A	#N/A	#N/A	#N/A	#N/A	#N/A	#N/A	#N/A			#N/A	#N/A	#N/A
									157	#N/A	#N/A	#N/A	#N/A	#N/A	#N/A	#N/A	#N/A	#N/A	#N/A	#N/A	#N/A	#N/A	#N/A	#N/A	#N/A	#N/A	#N/A	#N/A	#N/A	#N/A	#N/A	#N/A	#N/A	#N/A	#N/A	#N/A	#N/A	#N/A	#N/A	#N/A	#N/A			#N/A	#N/A	#N/A
									158	#N/A	#N/A	#N/A	#N/A	#N/A	#N/A	#N/A	#N/A	#N/A	#N/A	#N/A	#N/A	#N/A	#N/A	#N/A	#N/A	#N/A	#N/A	#N/A	#N/A	#N/A	#N/A	#N/A	#N/A	#N/A	#N/A	#N/A	#N/A	#N/A	#N/A	#N/A	#N/A			#N/A	#N/A	#N/A
									159	#N/A	#N/A	#N/A	#N/A	#N/A	#N/A	#N/A	#N/A	#N/A	#N/A	#N/A	#N/A	#N/A	#N/A	#N/A	#N/A	#N/A	#N/A	#N/A	#N/A	#N/A	#N/A	#N/A	#N/A	#N/A	#N/A	#N/A	#N/A	#N/A	#N/A	#N/A	#N/A			#N/A	#N/A	#N/A
									160	#N/A	#N/A	#N/A	#N/A	#N/A	#N/A	#N/A	#N/A	#N/A	#N/A	#N/A	#N/A	#N/A	#N/A	#N/A	#N/A	#N/A	#N/A	#N/A	#N/A	#N/A	#N/A	#N/A	#N/A	#N/A	#N/A	#N/A	#N/A	#N/A	#N/A	#N/A	#N/A			#N/A	#N/A	#N/A
									161	#N/A	#N/A	#N/A	#N/A	#N/A	#N/A	#N/A	#N/A	#N/A	#N/A	#N/A	#N/A	#N/A	#N/A	#N/A	#N/A	#N/A	#N/A	#N/A	#N/A	#N/A	#N/A	#N/A	#N/A	#N/A	#N/A	#N/A	#N/A	#N/A	#N/A	#N/A	#N/A			#N/A	#N/A	#N/A
									162	#N/A	#N/A	#N/A	#N/A	#N/A	#N/A	#N/A	#N/A	#N/A	#N/A	#N/A	#N/A	#N/A	#N/A	#N/A	#N/A	#N/A	#N/A	#N/A	#N/A	#N/A	#N/A	#N/A	#N/A	#N/A	#N/A	#N/A	#N/A	#N/A	#N/A	#N/A	#N/A			#N/A	#N/A	#N/A
									163	#N/A	#N/A	#N/A	#N/A	#N/A	#N/A	#N/A	#N/A	#N/A	#N/A	#N/A	#N/A	#N/A	#N/A	#N/A	#N/A	#N/A	#N/A	#N/A	#N/A	#N/A	#N/A	#N/A	#N/A	#N/A	#N/A	#N/A	#N/A	#N/A	#N/A	#N/A	#N/A			#N/A	#N/A	#N/A
									164	#N/A	#N/A	#N/A	#N/A	#N/A	#N/A	#N/A	#N/A	#N/A	#N/A	#N/A	#N/A	#N/A	#N/A	#N/A	#N/A	#N/A	#N/A	#N/A	#N/A	#N/A	#N/A	#N/A	#N/A	#N/A	#N/A	#N/A	#N/A	#N/A	#N/A	#N/A	#N/A			#N/A	#N/A	#N/A
									165	#N/A	#N/A	#N/A	#N/A	#N/A	#N/A	#N/A	#N/A	#N/A	#N/A	#N/A	#N/A	#N/A	#N/A	#N/A	#N/A	#N/A	#N/A	#N/A	#N/A	#N/A	#N/A	#N/A	#N/A	#N/A	#N/A	#N/A	#N/A	#N/A	#N/A	#N/A	#N/A			#N/A	#N/A	#N/A
									166	#N/A	#N/A	#N/A	#N/A	#N/A	#N/A	#N/A	#N/A	#N/A	#N/A	#N/A	#N/A	#N/A	#N/A	#N/A	#N/A	#N/A	#N/A	#N/A	#N/A	#N/A	#N/A	#N/A	#N/A	#N/A	#N/A	#N/A	#N/A	#N/A	#N/A	#N/A	#N/A			#N/A	#N/A	#N/A
									167	#N/A	#N/A	#N/A	#N/A	#N/A	#N/A	#N/A	#N/A	#N/A	#N/A	#N/A	#N/A	#N/A	#N/A	#N/A	#N/A	#N/A	#N/A	#N/A	#N/A	#N/A	#N/A	#N/A	#N/A	#N/A	#N/A	#N/A	#N/A	#N/A	#N/A	#N/A	#N/A			#N/A	#N/A	#N/A
									168	#N/A	#N/A	#N/A	#N/A	#N/A	#N/A	#N/A	#N/A	#N/A	#N/A	#N/A	#N/A	#N/A	#N/A	#N/A	#N/A	#N/A	#N/A	#N/A	#N/A	#N/A	#N/A	#N/A	#N/A	#N/A	#N/A	#N/A	#N/A	#N/A	#N/A	#N/A	#N/A			#N/A	#N/A	#N/A
									169	#N/A	#N/A	#N/A	#N/A	#N/A	#N/A	#N/A	#N/A	#N/A	#N/A	#N/A	#N/A	#N/A	#N/A	#N/A	#N/A	#N/A	#N/A	#N/A	#N/A	#N/A	#N/A	#N/A	#N/A	#N/A	#N/A	#N/A	#N/A	#N/A	#N/A	#N/A	#N/A			#N/A	#N/A	#N/A
									170	#N/A	#N/A	#N/A	#N/A	#N/A	#N/A	#N/A	#N/A	#N/A	#N/A	#N/A	#N/A	#N/A	#N/A	#N/A	#N/A	#N/A	#N/A	#N/A	#N/A	#N/A	#N/A	#N/A	#N/A	#N/A	#N/A	#N/A	#N/A	#N/A	#N/A	#N/A	#N/A			#N/A	#N/A	#N/A
									171	#N/A	#N/A	#N/A	#N/A	#N/A	#N/A	#N/A	#N/A	#N/A	#N/A	#N/A	#N/A	#N/A	#N/A	#N/A	#N/A	#N/A	#N/A	#N/A	#N/A	#N/A	#N/A	#N/A	#N/A	#N/A	#N/A	#N/A	#N/A	#N/A	#N/A	#N/A	#N/A			#N/A	#N/A	#N/A
									172	#N/A	#N/A	#N/A	#N/A	#N/A	#N/A	#N/A	#N/A	#N/A	#N/A	#N/A	#N/A	#N/A	#N/A	#N/A	#N/A	#N/A	#N/A	#N/A	#N/A	#N/A	#N/A	#N/A	#N/A	#N/A	#N/A	#N/A	#N/A	#N/A	#N/A	#N/A	#N/A			#N/A	#N/A	#N/A
									173	#N/A	#N/A	#N/A	#N/A	#N/A	#N/A	#N/A	#N/A	#N/A	#N/A	#N/A	#N/A	#N/A	#N/A	#N/A	#N/A	#N/A	#N/A	#N/A	#N/A	#N/A	#N/A	#N/A	#N/A	#N/A	#N/A	#N/A	#N/A	#N/A	#N/A	#N/A	#N/A			#N/A	#N/A	#N/A
									174	#N/A	#N/A	#N/A	#N/A	#N/A	#N/A	#N/A	#N/A	#N/A	#N/A	#N/A	#N/A	#N/A	#N/A	#N/A	#N/A	#N/A	#N/A	#N/A	#N/A	#N/A	#N/A	#N/A	#N/A	#N/A	#N/A	#N/A	#N/A	#N/A	#N/A	#N/A	#N/A			#N/A	#N/A	#N/A
									175	#N/A	#N/A	#N/A	#N/A	#N/A	#N/A	#N/A	#N/A	#N/A	#N/A	#N/A	#N/A	#N/A	#N/A	#N/A	#N/A	#N/A	#N/A	#N/A	#N/A	#N/A	#N/A	#N/A	#N/A	#N/A	#N/A	#N/A	#N/A	#N/A	#N/A	#N/A	#N/A			#N/A	#N/A	#N/A
									176	#N/A	#N/A	#N/A	#N/A	#N/A	#N/A	#N/A	#N/A	#N/A	#N/A	#N/A	#N/A	#N/A	#N/A	#N/A	#N/A	#N/A	#N/A	#N/A	#N/A	#N/A	#N/A	#N/A	#N/A	#N/A	#N/A	#N/A	#N/A	#N/A	#N/A	#N/A	#N/A			#N/A	#N/A	#N/A
									177	#N/A	#N/A	#N/A	#N/A	#N/A	#N/A	#N/A	#N/A	#N/A	#N/A	#N/A	#N/A	#N/A	#N/A	#N/A	#N/A	#N/A	#N/A	#N/A	#N/A	#N/A	#N/A	#N/A	#N/A	#N/A	#N/A	#N/A	#N/A	#N/A	#N/A	#N/A	#N/A			#N/A	#N/A	#N/A
									178	#N/A	#N/A	#N/A	#N/A	#N/A	#N/A	#N/A	#N/A	#N/A	#N/A	#N/A	#N/A	#N/A	#N/A	#N/A	#N/A	#N/A	#N/A	#N/A	#N/A	#N/A	#N/A	#N/A	#N/A	#N/A	#N/A	#N/A	#N/A	#N/A	#N/A	#N/A	#N/A			#N/A	#N/A	#N/A
									179	#N/A	#N/A	#N/A	#N/A	#N/A	#N/A	#N/A	#N/A	#N/A	#N/A	#N/A	#N/A	#N/A	#N/A	#N/A	#N/A	#N/A	#N/A	#N/A	#N/A	#N/A	#N/A	#N/A	#N/A	#N/A	#N/A	#N/A	#N/A	#N/A	#N/A	#N/A	#N/A			#N/A	#N/A	#N/A
									180	#N/A	#N/A	#N/A	#N/A	#N/A	#N/A	#N/A	#N/A	#N/A	#N/A	#N/A	#N/A	#N/A	#N/A	#N/A	#N/A	#N/A	#N/A	#N/A	#N/A	#N/A	#N/A	#N/A	#N/A	#N/A	#N/A	#N/A	#N/A	#N/A	#N/A	#N/A	#N/A			#N/A	#N/A	#N/A
									181	#N/A	#N/A	#N/A	#N/A	#N/A	#N/A	#N/A	#N/A	#N/A	#N/A	#N/A	#N/A	#N/A	#N/A	#N/A	#N/A	#N/A	#N/A	#N/A	#N/A	#N/A	#N/A	#N/A	#N/A	#N/A	#N/A	#N/A	#N/A	#N/A	#N/A	#N/A	#N/A			#N/A	#N/A	#N/A
									182	#N/A	#N/A	#N/A	#N/A	#N/A	#N/A	#N/A	#N/A	#N/A	#N/A	#N/A	#N/A	#N/A	#N/A	#N/A	#N/A	#N/A	#N/A	#N/A	#N/A	#N/A	#N/A	#N/A	#N/A	#N/A	#N/A	#N/A	#N/A	#N/A	#N/A	#N/A	#N/A			#N/A	#N/A	#N/A
									183	#N/A	#N/A	#N/A	#N/A	#N/A	#N/A	#N/A	#N/A	#N/A	#N/A	#N/A	#N/A	#N/A	#N/A	#N/A	#N/A	#N/A	#N/A	#N/A	#N/A	#N/A	#N/A	#N/A	#N/A	#N/A	#N/A	#N/A	#N/A	#N/A	#N/A	#N/A	#N/A			#N/A	#N/A	#N/A
									184	#N/A	#N/A	#N/A	#N/A	#N/A	#N/A	#N/A	#N/A	#N/A	#N/A	#N/A	#N/A	#N/A	#N/A	#N/A	#N/A	#N/A	#N/A	#N/A	#N/A	#N/A	#N/A	#N/A	#N/A	#N/A	#N/A	#N/A	#N/A	#N/A	#N/A	#N/A	#N/A			#N/A	#N/A	#N/A
									185	#N/A	#N/A	#N/A	#N/A	#N/A	#N/A	#N/A	#N/A	#N/A	#N/A	#N/A	#N/A	#N/A	#N/A	#N/A	#N/A	#N/A	#N/A	#N/A	#N/A	#N/A	#N/A	#N/A	#N/A	#N/A	#N/A	#N/A	#N/A	#N/A	#N/A	#N/A	#N/A			#N/A	#N/A	#N/A
									186	#N/A	#N/A	#N/A	#N/A	#N/A	#N/A	#N/A	#N/A	#N/A	#N/A	#N/A	#N/A	#N/A	#N/A	#N/A	#N/A	#N/A	#N/A	#N/A	#N/A	#N/A	#N/A	#N/A	#N/A	#N/A	#N/A	#N/A	#N/A	#N/A	#N/A	#N/A	#N/A			#N/A	#N/A	#N/A
									187	#N/A	#N/A	#N/A	#N/A	#N/A	#N/A	#N/A	#N/A	#N/A	#N/A	#N/A	#N/A	#N/A	#N/A	#N/A	#N/A	#N/A	#N/A	#N/A	#N/A	#N/A	#N/A	#N/A	#N/A	#N/A	#N/A	#N/A	#N/A	#N/A	#N/A	#N/A	#N/A			#N/A	#N/A	#N/A
									188	#N/A	#N/A	#N/A	#N/A	#N/A	#N/A	#N/A	#N/A	#N/A	#N/A	#N/A	#N/A	#N/A	#N/A	#N/A	#N/A	#N/A	#N/A	#N/A	#N/A	#N/A	#N/A	#N/A	#N/A	#N/A	#N/A	#N/A	#N/A	#N/A	#N/A	#N/A	#N/A			#N/A	#N/A	#N/A
									189	#N/A	#N/A	#N/A	#N/A	#N/A	#N/A	#N/A	#N/A	#N/A	#N/A	#N/A	#N/A	#N/A	#N/A	#N/A	#N/A	#N/A	#N/A	#N/A	#N/A	#N/A	#N/A	#N/A	#N/A	#N/A	#N/A	#N/A	#N/A	#N/A	#N/A	#N/A	#N/A			#N/A	#N/A	#N/A
									190	#N/A	#N/A	#N/A	#N/A	#N/A	#N/A	#N/A	#N/A	#N/A	#N/A	#N/A	#N/A	#N/A	#N/A	#N/A	#N/A	#N/A	#N/A	#N/A	#N/A	#N/A	#N/A	#N/A	#N/A	#N/A	#N/A	#N/A	#N/A	#N/A	#N/A	#N/A	#N/A			#N/A	#N/A	#N/A
									191	#N/A	#N/A	#N/A	#N/A	#N/A	#N/A	#N/A	#N/A	#N/A	#N/A	#N/A	#N/A	#N/A	#N/A	#N/A	#N/A	#N/A	#N/A	#N/A	#N/A	#N/A	#N/A	#N/A	#N/A	#N/A	#N/A	#N/A	#N/A	#N/A	#N/A	#N/A	#N/A			#N/A	#N/A	#N/A
									192	#N/A	#N/A	#N/A	#N/A	#N/A	#N/A	#N/A	#N/A	#N/A	#N/A	#N/A	#N/A	#N/A	#N/A	#N/A	#N/A	#N/A	#N/A	#N/A	#N/A	#N/A	#N/A	#N/A	#N/A	#N/A	#N/A	#N/A	#N/A	#N/A	#N/A	#N/A	#N/A			#N/A	#N/A	#N/A
									193	#N/A	#N/A	#N/A	#N/A	#N/A	#N/A	#N/A	#N/A	#N/A	#N/A	#N/A	#N/A	#N/A	#N/A	#N/A	#N/A	#N/A	#N/A	#N/A	#N/A	#N/A	#N/A	#N/A	#N/A	#N/A	#N/A	#N/A	#N/A	#N/A	#N/A	#N/A	#N/A			#N/A	#N/A	#N/A
									194	#N/A	#N/A	#N/A	#N/A	#N/A	#N/A	#N/A	#N/A	#N/A	#N/A	#N/A	#N/A	#N/A	#N/A	#N/A	#N/A	#N/A	#N/A	#N/A	#N/A	#N/A	#N/A	#N/A	#N/A	#N/A	#N/A	#N/A	#N/A	#N/A	#N/A	#N/A	#N/A			#N/A	#N/A	#N/A
									195	#N/A	#N/A	#N/A	#N/A	#N/A	#N/A	#N/A	#N/A	#N/A	#N/A	#N/A	#N/A	#N/A	#N/A	#N/A	#N/A	#N/A	#N/A	#N/A	#N/A	#N/A	#N/A	#N/A	#N/A	#N/A	#N/A	#N/A	#N/A	#N/A	#N/A	#N/A	#N/A			#N/A	#N/A	#N/A
									196	#N/A	#N/A	#N/A	#N/A	#N/A	#N/A	#N/A	#N/A	#N/A	#N/A	#N/A	#N/A	#N/A	#N/A	#N/A	#N/A	#N/A	#N/A	#N/A	#N/A	#N/A	#N/A	#N/A	#N/A	#N/A	#N/A	#N/A	#N/A	#N/A	#N/A	#N/A	#N/A			#N/A	#N/A	#N/A
									197	#N/A	#N/A	#N/A	#N/A	#N/A	#N/A	#N/A	#N/A	#N/A	#N/A	#N/A	#N/A	#N/A	#N/A	#N/A	#N/A	#N/A	#N/A	#N/A	#N/A	#N/A	#N/A	#N/A	#N/A	#N/A	#N/A	#N/A	#N/A	#N/A	#N/A	#N/A	#N/A			#N/A	#N/A	#N/A
									198	#N/A	#N/A	#N/A	#N/A	#N/A	#N/A	#N/A	#N/A	#N/A	#N/A	#N/A	#N/A	#N/A	#N/A	#N/A	#N/A	#N/A	#N/A	#N/A	#N/A	#N/A	#N/A	#N/A	#N/A	#N/A	#N/A	#N/A	#N/A	#N/A	#N/A	#N/A	#N/A			#N/A	#N/A	#N/A
									199	#N/A	#N/A	#N/A	#N/A	#N/A	#N/A	#N/A	#N/A	#N/A	#N/A	#N/A	#N/A	#N/A	#N/A	#N/A	#N/A	#N/A	#N/A	#N/A	#N/A	#N/A	#N/A	#N/A	#N/A	#N/A	#N/A	#N/A	#N/A	#N/A	#N/A	#N/A	#N/A			#N/A	#N/A	#N/A
									200	#N/A	#N/A	#N/A	#N/A	#N/A	#N/A	#N/A	#N/A	#N/A	#N/A	#N/A	#N/A	#N/A	#N/A	#N/A	#N/A	#N/A	#N/A	#N/A	#N/A	#N/A	#N/A	#N/A	#N/A	#N/A	#N/A	#N/A	#N/A	#N/A	#N/A	#N/A	#N/A			#N/A	#N/A	#N/A
									201	#N/A	#N/A	#N/A	#N/A	#N/A	#N/A	#N/A	#N/A	#N/A	#N/A	#N/A	#N/A	#N/A	#N/A	#N/A	#N/A	#N/A	#N/A	#N/A	#N/A	#N/A	#N/A	#N/A	#N/A	#N/A	#N/A	#N/A	#N/A	#N/A	#N/A	#N/A	#N/A			#N/A	#N/A	#N/A
									202	#N/A	#N/A	#N/A	#N/A	#N/A	#N/A	#N/A	#N/A	#N/A	#N/A	#N/A	#N/A	#N/A	#N/A	#N/A	#N/A	#N/A	#N/A	#N/A	#N/A	#N/A	#N/A	#N/A	#N/A	#N/A	#N/A	#N/A	#N/A	#N/A	#N/A	#N/A	#N/A			#N/A	#N/A	#N/A
									203	#N/A	#N/A	#N/A	#N/A	#N/A	#N/A	#N/A	#N/A	#N/A	#N/A	#N/A	#N/A	#N/A	#N/A	#N/A	#N/A	#N/A	#N/A	#N/A	#N/A	#N/A	#N/A	#N/A	#N/A	#N/A	#N/A	#N/A	#N/A	#N/A	#N/A	#N/A	#N/A			#N/A	#N/A	#N/A
									204	#N/A	#N/A	#N/A	#N/A	#N/A	#N/A	#N/A	#N/A	#N/A	#N/A	#N/A	#N/A	#N/A	#N/A	#N/A	#N/A	#N/A	#N/A	#N/A	#N/A	#N/A	#N/A	#N/A	#N/A	#N/A	#N/A	#N/A	#N/A	#N/A	#N/A	#N/A	#N/A			#N/A	#N/A	#N/A
									205	#N/A	#N/A	#N/A	#N/A	#N/A	#N/A	#N/A	#N/A	#N/A	#N/A	#N/A	#N/A	#N/A	#N/A	#N/A	#N/A	#N/A	#N/A	#N/A	#N/A	#N/A	#N/A	#N/A	#N/A	#N/A	#N/A	#N/A	#N/A	#N/A	#N/A	#N/A	#N/A			#N/A	#N/A	#N/A
									206	#N/A	#N/A	#N/A	#N/A	#N/A	#N/A	#N/A	#N/A	#N/A	#N/A	#N/A	#N/A	#N/A	#N/A	#N/A	#N/A	#N/A	#N/A	#N/A	#N/A	#N/A	#N/A	#N/A	#N/A	#N/A	#N/A	#N/A	#N/A	#N/A	#N/A	#N/A	#N/A			#N/A	#N/A	#N/A
									207	#N/A	#N/A	#N/A	#N/A	#N/A	#N/A	#N/A	#N/A	#N/A	#N/A	#N/A	#N/A	#N/A	#N/A	#N/A	#N/A	#N/A	#N/A	#N/A	#N/A	#N/A	#N/A	#N/A	#N/A	#N/A	#N/A	#N/A	#N/A	#N/A	#N/A	#N/A	#N/A			#N/A	#N/A	#N/A
									208	#N/A	#N/A	#N/A	#N/A	#N/A	#N/A	#N/A	#N/A	#N/A	#N/A	#N/A	#N/A	#N/A	#N/A	#N/A	#N/A	#N/A	#N/A	#N/A	#N/A	#N/A	#N/A	#N/A	#N/A	#N/A	#N/A	#N/A	#N/A	#N/A	#N/A	#N/A	#N/A			#N/A	#N/A	#N/A
									209	#N/A	#N/A	#N/A	#N/A	#N/A	#N/A	#N/A	#N/A	#N/A	#N/A	#N/A	#N/A	#N/A	#N/A	#N/A	#N/A	#N/A	#N/A	#N/A	#N/A	#N/A	#N/A	#N/A	#N/A	#N/A	#N/A	#N/A	#N/A	#N/A	#N/A	#N/A	#N/A			#N/A	#N/A	#N/A
									210	#N/A	#N/A	#N/A	#N/A	#N/A	#N/A	#N/A	#N/A	#N/A	#N/A	#N/A	#N/A	#N/A	#N/A	#N/A	#N/A	#N/A	#N/A	#N/A	#N/A	#N/A	#N/A	#N/A	#N/A	#N/A	#N/A	#N/A	#N/A	#N/A	#N/A	#N/A	#N/A			#N/A	#N/A	#N/A
									211	#N/A	#N/A	#N/A	#N/A	#N/A	#N/A	#N/A	#N/A	#N/A	#N/A	#N/A	#N/A	#N/A	#N/A	#N/A	#N/A	#N/A	#N/A	#N/A	#N/A	#N/A	#N/A	#N/A	#N/A	#N/A	#N/A	#N/A	#N/A	#N/A	#N/A	#N/A	#N/A			#N/A	#N/A	#N/A
									212	#N/A	#N/A	#N/A	#N/A	#N/A	#N/A	#N/A	#N/A	#N/A	#N/A	#N/A	#N/A	#N/A	#N/A	#N/A	#N/A	#N/A	#N/A	#N/A	#N/A	#N/A	#N/A	#N/A	#N/A	#N/A	#N/A	#N/A	#N/A	#N/A	#N/A	#N/A	#N/A			#N/A	#N/A	#N/A
									213	#N/A	#N/A	#N/A	#N/A	#N/A	#N/A	#N/A	#N/A	#N/A	#N/A	#N/A	#N/A	#N/A	#N/A	#N/A	#N/A	#N/A	#N/A	#N/A	#N/A	#N/A	#N/A	#N/A	#N/A	#N/A	#N/A	#N/A	#N/A	#N/A	#N/A	#N/A	#N/A			#N/A	#N/A	#N/A
									214	#N/A	#N/A	#N/A	#N/A	#N/A	#N/A	#N/A	#N/A	#N/A	#N/A	#N/A	#N/A	#N/A	#N/A	#N/A	#N/A	#N/A	#N/A	#N/A	#N/A	#N/A	#N/A	#N/A	#N/A	#N/A	#N/A	#N/A	#N/A	#N/A	#N/A	#N/A	#N/A			#N/A	#N/A	#N/A
									215	#N/A	#N/A	#N/A	#N/A	#N/A	#N/A	#N/A	#N/A	#N/A	#N/A	#N/A	#N/A	#N/A	#N/A	#N/A	#N/A	#N/A	#N/A	#N/A	#N/A	#N/A	#N/A	#N/A	#N/A	#N/A	#N/A	#N/A	#N/A	#N/A	#N/A	#N/A	#N/A			#N/A	#N/A	#N/A
									216	#N/A	#N/A	#N/A	#N/A	#N/A	#N/A	#N/A	#N/A	#N/A	#N/A	#N/A	#N/A	#N/A	#N/A	#N/A	#N/A	#N/A	#N/A	#N/A	#N/A	#N/A	#N/A	#N/A	#N/A	#N/A	#N/A	#N/A	#N/A	#N/A	#N/A	#N/A	#N/A			#N/A	#N/A	#N/A
									217	#N/A	#N/A	#N/A	#N/A	#N/A	#N/A	#N/A	#N/A	#N/A	#N/A	#N/A	#N/A	#N/A	#N/A	#N/A	#N/A	#N/A	#N/A	#N/A	#N/A	#N/A	#N/A	#N/A	#N/A	#N/A	#N/A	#N/A	#N/A	#N/A	#N/A	#N/A	#N/A			#N/A	#N/A	#N/A
									218	#N/A	#N/A	#N/A	#N/A	#N/A	#N/A	#N/A	#N/A	#N/A	#N/A	#N/A	#N/A	#N/A	#N/A	#N/A	#N/A	#N/A	#N/A	#N/A	#N/A	#N/A	#N/A	#N/A	#N/A	#N/A	#N/A	#N/A	#N/A	#N/A	#N/A	#N/A	#N/A			#N/A	#N/A	#N/A
									219	#N/A	#N/A	#N/A	#N/A	#N/A	#N/A	#N/A	#N/A	#N/A	#N/A	#N/A	#N/A	#N/A	#N/A	#N/A	#N/A	#N/A	#N/A	#N/A	#N/A	#N/A	#N/A	#N/A	#N/A	#N/A	#N/A	#N/A	#N/A	#N/A	#N/A	#N/A	#N/A			#N/A	#N/A	#N/A
									220	#N/A	#N/A	#N/A	#N/A	#N/A	#N/A	#N/A	#N/A	#N/A	#N/A	#N/A	#N/A	#N/A	#N/A	#N/A	#N/A	#N/A	#N/A	#N/A	#N/A	#N/A	#N/A	#N/A	#N/A	#N/A	#N/A	#N/A	#N/A	#N/A	#N/A	#N/A	#N/A			#N/A	#N/A	#N/A
									221	#N/A	#N/A	#N/A	#N/A	#N/A	#N/A	#N/A	#N/A	#N/A	#N/A	#N/A	#N/A	#N/A	#N/A	#N/A	#N/A	#N/A	#N/A	#N/A	#N/A	#N/A	#N/A	#N/A	#N/A	#N/A	#N/A	#N/A	#N/A	#N/A	#N/A	#N/A	#N/A			#N/A	#N/A	#N/A
									222	#N/A	#N/A	#N/A	#N/A	#N/A	#N/A	#N/A	#N/A	#N/A	#N/A	#N/A	#N/A	#N/A	#N/A	#N/A	#N/A	#N/A	#N/A	#N/A	#N/A	#N/A	#N/A	#N/A	#N/A	#N/A	#N/A	#N/A	#N/A	#N/A	#N/A	#N/A	#N/A			#N/A	#N/A	#N/A
									223	#N/A	#N/A	#N/A	#N/A	#N/A	#N/A	#N/A	#N/A	#N/A	#N/A	#N/A	#N/A	#N/A	#N/A	#N/A	#N/A	#N/A	#N/A	#N/A	#N/A	#N/A	#N/A	#N/A	#N/A	#N/A	#N/A	#N/A	#N/A	#N/A	#N/A	#N/A	#N/A			#N/A	#N/A	#N/A
									224	#N/A	#N/A	#N/A	#N/A	#N/A	#N/A	#N/A	#N/A	#N/A	#N/A	#N/A	#N/A	#N/A	#N/A	#N/A	#N/A	#N/A	#N/A	#N/A	#N/A	#N/A	#N/A	#N/A	#N/A	#N/A	#N/A	#N/A	#N/A	#N/A	#N/A	#N/A	#N/A			#N/A	#N/A	#N/A
									225	#N/A	#N/A	#N/A	#N/A	#N/A	#N/A	#N/A	#N/A	#N/A	#N/A	#N/A	#N/A	#N/A	#N/A	#N/A	#N/A	#N/A	#N/A	#N/A	#N/A	#N/A	#N/A	#N/A	#N/A	#N/A	#N/A	#N/A	#N/A	#N/A	#N/A	#N/A	#N/A			#N/A	#N/A	#N/A
									226	#N/A	#N/A	#N/A	#N/A	#N/A	#N/A	#N/A	#N/A	#N/A	#N/A	#N/A	#N/A	#N/A	#N/A	#N/A	#N/A	#N/A	#N/A	#N/A	#N/A	#N/A	#N/A	#N/A	#N/A	#N/A	#N/A	#N/A	#N/A	#N/A	#N/A	#N/A	#N/A			#N/A	#N/A	#N/A
									227	#N/A	#N/A	#N/A	#N/A	#N/A	#N/A	#N/A	#N/A	#N/A	#N/A	#N/A	#N/A	#N/A	#N/A	#N/A	#N/A	#N/A	#N/A	#N/A	#N/A	#N/A	#N/A	#N/A	#N/A	#N/A	#N/A	#N/A	#N/A	#N/A	#N/A	#N/A	#N/A			#N/A	#N/A	#N/A
									228	#N/A	#N/A	#N/A	#N/A	#N/A	#N/A	#N/A	#N/A	#N/A	#N/A	#N/A	#N/A	#N/A	#N/A	#N/A	#N/A	#N/A	#N/A	#N/A	#N/A	#N/A	#N/A	#N/A	#N/A	#N/A	#N/A	#N/A	#N/A	#N/A	#N/A	#N/A	#N/A			#N/A	#N/A	#N/A
									229	#N/A	#N/A	#N/A	#N/A	#N/A	#N/A	#N/A	#N/A	#N/A	#N/A	#N/A	#N/A	#N/A	#N/A	#N/A	#N/A	#N/A	#N/A	#N/A	#N/A	#N/A	#N/A	#N/A	#N/A	#N/A	#N/A	#N/A	#N/A	#N/A	#N/A	#N/A	#N/A			#N/A	#N/A	#N/A
									230	#N/A	#N/A	#N/A	#N/A	#N/A	#N/A	#N/A	#N/A	#N/A	#N/A	#N/A	#N/A	#N/A	#N/A	#N/A	#N/A	#N/A	#N/A	#N/A	#N/A	#N/A	#N/A	#N/A	#N/A	#N/A	#N/A	#N/A	#N/A	#N/A	#N/A	#N/A	#N/A			#N/A	#N/A	#N/A
									231	#N/A	#N/A	#N/A	#N/A	#N/A	#N/A	#N/A	#N/A	#N/A	#N/A	#N/A	#N/A	#N/A	#N/A	#N/A	#N/A	#N/A	#N/A	#N/A	#N/A	#N/A	#N/A	#N/A	#N/A	#N/A	#N/A	#N/A	#N/A	#N/A	#N/A	#N/A	#N/A			#N/A	#N/A	#N/A
									232	#N/A	#N/A	#N/A	#N/A	#N/A	#N/A	#N/A	#N/A	#N/A	#N/A	#N/A	#N/A	#N/A	#N/A	#N/A	#N/A	#N/A	#N/A	#N/A	#N/A	#N/A	#N/A	#N/A	#N/A	#N/A	#N/A	#N/A	#N/A	#N/A	#N/A	#N/A	#N/A			#N/A	#N/A	#N/A
									233	#N/A	#N/A	#N/A	#N/A	#N/A	#N/A	#N/A	#N/A	#N/A	#N/A	#N/A	#N/A	#N/A	#N/A	#N/A	#N/A	#N/A	#N/A	#N/A	#N/A	#N/A	#N/A	#N/A	#N/A	#N/A	#N/A	#N/A	#N/A	#N/A	#N/A	#N/A	#N/A			#N/A	#N/A	#N/A
									234	#N/A	#N/A	#N/A	#N/A	#N/A	#N/A	#N/A	#N/A	#N/A	#N/A	#N/A	#N/A	#N/A	#N/A	#N/A	#N/A	#N/A	#N/A	#N/A	#N/A	#N/A	#N/A	#N/A	#N/A	#N/A	#N/A	#N/A	#N/A	#N/A	#N/A	#N/A	#N/A			#N/A	#N/A	#N/A
									235	#N/A	#N/A	#N/A	#N/A	#N/A	#N/A	#N/A	#N/A	#N/A	#N/A	#N/A	#N/A	#N/A	#N/A	#N/A	#N/A	#N/A	#N/A	#N/A	#N/A	#N/A	#N/A	#N/A	#N/A	#N/A	#N/A	#N/A	#N/A	#N/A	#N/A	#N/A	#N/A			#N/A	#N/A	#N/A
									236	#N/A	#N/A	#N/A	#N/A	#N/A	#N/A	#N/A	#N/A	#N/A	#N/A	#N/A	#N/A	#N/A	#N/A	#N/A	#N/A	#N/A	#N/A	#N/A	#N/A	#N/A	#N/A	#N/A	#N/A	#N/A	#N/A	#N/A	#N/A	#N/A	#N/A	#N/A	#N/A			#N/A	#N/A	#N/A
									237	#N/A	#N/A	#N/A	#N/A	#N/A	#N/A	#N/A	#N/A	#N/A	#N/A	#N/A	#N/A	#N/A	#N/A	#N/A	#N/A	#N/A	#N/A	#N/A	#N/A	#N/A	#N/A	#N/A	#N/A	#N/A	#N/A	#N/A	#N/A	#N/A	#N/A	#N/A	#N/A			#N/A	#N/A	#N/A
									238	#N/A	#N/A	#N/A	#N/A	#N/A	#N/A	#N/A	#N/A	#N/A	#N/A	#N/A	#N/A	#N/A	#N/A	#N/A	#N/A	#N/A	#N/A	#N/A	#N/A	#N/A	#N/A	#N/A	#N/A	#N/A	#N/A	#N/A	#N/A	#N/A	#N/A	#N/A	#N/A			#N/A	#N/A	#N/A
									239	#N/A	#N/A	#N/A	#N/A	#N/A	#N/A	#N/A	#N/A	#N/A	#N/A	#N/A	#N/A	#N/A	#N/A	#N/A	#N/A	#N/A	#N/A	#N/A	#N/A	#N/A	#N/A	#N/A	#N/A	#N/A	#N/A	#N/A	#N/A	#N/A	#N/A	#N/A	#N/A			#N/A	#N/A	#N/A
									240	#N/A	#N/A	#N/A	#N/A	#N/A	#N/A	#N/A	#N/A	#N/A	#N/A	#N/A	#N/A	#N/A	#N/A	#N/A	#N/A	#N/A	#N/A	#N/A	#N/A	#N/A	#N/A	#N/A	#N/A	#N/A	#N/A	#N/A	#N/A	#N/A	#N/A	#N/A	#N/A			#N/A	#N/A	#N/A
									241	#N/A	#N/A	#N/A	#N/A	#N/A	#N/A	#N/A	#N/A	#N/A	#N/A	#N/A	#N/A	#N/A	#N/A	#N/A	#N/A	#N/A	#N/A	#N/A	#N/A	#N/A	#N/A	#N/A	#N/A	#N/A	#N/A	#N/A	#N/A	#N/A	#N/A	#N/A	#N/A			#N/A	#N/A	#N/A
									242	#N/A	#N/A	#N/A	#N/A	#N/A	#N/A	#N/A	#N/A	#N/A	#N/A	#N/A	#N/A	#N/A	#N/A	#N/A	#N/A	#N/A	#N/A	#N/A	#N/A	#N/A	#N/A	#N/A	#N/A	#N/A	#N/A	#N/A	#N/A	#N/A	#N/A	#N/A	#N/A			#N/A	#N/A	#N/A
									243	#N/A	#N/A	#N/A	#N/A	#N/A	#N/A	#N/A	#N/A	#N/A	#N/A	#N/A	#N/A	#N/A	#N/A	#N/A	#N/A	#N/A	#N/A	#N/A	#N/A	#N/A	#N/A	#N/A	#N/A	#N/A	#N/A	#N/A	#N/A	#N/A	#N/A	#N/A	#N/A			#N/A	#N/A	#N/A
									244	#N/A	#N/A	#N/A	#N/A	#N/A	#N/A	#N/A	#N/A	#N/A	#N/A	#N/A	#N/A	#N/A	#N/A	#N/A	#N/A	#N/A	#N/A	#N/A	#N/A	#N/A	#N/A	#N/A	#N/A	#N/A	#N/A	#N/A	#N/A	#N/A	#N/A	#N/A	#N/A			#N/A	#N/A	#N/A
									245	#N/A	#N/A	#N/A	#N/A	#N/A	#N/A	#N/A	#N/A	#N/A	#N/A	#N/A	#N/A	#N/A	#N/A	#N/A	#N/A	#N/A	#N/A	#N/A	#N/A	#N/A	#N/A	#N/A	#N/A	#N/A	#N/A	#N/A	#N/A	#N/A	#N/A	#N/A	#N/A			#N/A	#N/A	#N/A
									246	#N/A	#N/A	#N/A	#N/A	#N/A	#N/A	#N/A	#N/A	#N/A	#N/A	#N/A	#N/A	#N/A	#N/A	#N/A	#N/A	#N/A	#N/A	#N/A	#N/A	#N/A	#N/A	#N/A	#N/A	#N/A	#N/A	#N/A	#N/A	#N/A	#N/A	#N/A	#N/A			#N/A	#N/A	#N/A
									247	#N/A	#N/A	#N/A	#N/A	#N/A	#N/A	#N/A	#N/A	#N/A	#N/A	#N/A	#N/A	#N/A	#N/A	#N/A	#N/A	#N/A	#N/A	#N/A	#N/A	#N/A	#N/A	#N/A	#N/A	#N/A	#N/A	#N/A	#N/A	#N/A	#N/A	#N/A	#N/A			#N/A	#N/A	#N/A
									248	#N/A	#N/A	#N/A	#N/A	#N/A	#N/A	#N/A	#N/A	#N/A	#N/A	#N/A	#N/A	#N/A	#N/A	#N/A	#N/A	#N/A	#N/A	#N/A	#N/A	#N/A	#N/A	#N/A	#N/A	#N/A	#N/A	#N/A	#N/A	#N/A	#N/A	#N/A	#N/A			#N/A	#N/A	#N/A
									249	#N/A	#N/A	#N/A	#N/A	#N/A	#N/A	#N/A	#N/A	#N/A	#N/A	#N/A	#N/A	#N/A	#N/A	#N/A	#N/A	#N/A	#N/A	#N/A	#N/A	#N/A	#N/A	#N/A	#N/A	#N/A	#N/A	#N/A	#N/A	#N/A	#N/A	#N/A	#N/A			#N/A	#N/A	#N/A
									250	#N/A	#N/A	#N/A	#N/A	#N/A	#N/A	#N/A	#N/A	#N/A	#N/A	#N/A	#N/A	#N/A	#N/A	#N/A	#N/A	#N/A	#N/A	#N/A	#N/A	#N/A	#N/A	#N/A	#N/A	#N/A	#N/A	#N/A	#N/A	#N/A	#N/A	#N/A	#N/A			#N/A	#N/A	#N/A
									251	#N/A	#N/A	#N/A	#N/A	#N/A	#N/A	#N/A	#N/A	#N/A	#N/A	#N/A	#N/A	#N/A	#N/A	#N/A	#N/A	#N/A	#N/A	#N/A	#N/A	#N/A	#N/A	#N/A	#N/A	#N/A	#N/A	#N/A	#N/A	#N/A	#N/A	#N/A	#N/A			#N/A	#N/A	#N/A
									252	#N/A	#N/A	#N/A	#N/A	#N/A	#N/A	#N/A	#N/A	#N/A	#N/A	#N/A	#N/A	#N/A	#N/A	#N/A	#N/A	#N/A	#N/A	#N/A	#N/A	#N/A	#N/A	#N/A	#N/A	#N/A	#N/A	#N/A	#N/A	#N/A	#N/A	#N/A	#N/A			#N/A	#N/A	#N/A
									253	#N/A	#N/A	#N/A	#N/A	#N/A	#N/A	#N/A	#N/A	#N/A	#N/A	#N/A	#N/A	#N/A	#N/A	#N/A	#N/A	#N/A	#N/A	#N/A	#N/A	#N/A	#N/A	#N/A	#N/A	#N/A	#N/A	#N/A	#N/A	#N/A	#N/A	#N/A	#N/A			#N/A	#N/A	#N/A
									254	#N/A	#N/A	#N/A	#N/A	#N/A	#N/A	#N/A	#N/A	#N/A	#N/A	#N/A	#N/A	#N/A	#N/A	#N/A	#N/A	#N/A	#N/A	#N/A	#N/A	#N/A	#N/A	#N/A	#N/A	#N/A	#N/A	#N/A	#N/A	#N/A	#N/A	#N/A	#N/A			#N/A	#N/A	#N/A
									255	#N/A	#N/A	#N/A	#N/A	#N/A	#N/A	#N/A	#N/A	#N/A	#N/A	#N/A	#N/A	#N/A	#N/A	#N/A	#N/A	#N/A	#N/A	#N/A	#N/A	#N/A	#N/A	#N/A	#N/A	#N/A	#N/A	#N/A	#N/A	#N/A	#N/A	#N/A	#N/A			#N/A	#N/A	#N/A
									256	#N/A	#N/A	#N/A	#N/A	#N/A	#N/A	#N/A	#N/A	#N/A	#N/A	#N/A	#N/A	#N/A	#N/A	#N/A	#N/A	#N/A	#N/A	#N/A	#N/A	#N/A	#N/A	#N/A	#N/A	#N/A	#N/A	#N/A	#N/A	#N/A	#N/A	#N/A	#N/A			#N/A	#N/A	#N/A
									257	#N/A	#N/A	#N/A	#N/A	#N/A	#N/A	#N/A	#N/A	#N/A	#N/A	#N/A	#N/A	#N/A	#N/A	#N/A	#N/A	#N/A	#N/A	#N/A	#N/A	#N/A	#N/A	#N/A	#N/A	#N/A	#N/A	#N/A	#N/A	#N/A	#N/A	#N/A	#N/A			#N/A	#N/A	#N/A
									258	#N/A	#N/A	#N/A	#N/A	#N/A	#N/A	#N/A	#N/A	#N/A	#N/A	#N/A	#N/A	#N/A	#N/A	#N/A	#N/A	#N/A	#N/A	#N/A	#N/A	#N/A	#N/A	#N/A	#N/A	#N/A	#N/A	#N/A	#N/A	#N/A	#N/A	#N/A	#N/A			#N/A	#N/A	#N/A
									259	#N/A	#N/A	#N/A	#N/A	#N/A	#N/A	#N/A	#N/A	#N/A	#N/A	#N/A	#N/A	#N/A	#N/A	#N/A	#N/A	#N/A	#N/A	#N/A	#N/A	#N/A	#N/A	#N/A	#N/A	#N/A	#N/A	#N/A	#N/A	#N/A	#N/A	#N/A	#N/A			#N/A	#N/A	#N/A
									260	#N/A	#N/A	#N/A	#N/A	#N/A	#N/A	#N/A	#N/A	#N/A	#N/A	#N/A	#N/A	#N/A	#N/A	#N/A	#N/A	#N/A	#N/A	#N/A	#N/A	#N/A	#N/A	#N/A	#N/A	#N/A	#N/A	#N/A	#N/A	#N/A	#N/A	#N/A	#N/A			#N/A	#N/A	#N/A
									261	#N/A	#N/A	#N/A	#N/A	#N/A	#N/A	#N/A	#N/A	#N/A	#N/A	#N/A	#N/A	#N/A	#N/A	#N/A	#N/A	#N/A	#N/A	#N/A	#N/A	#N/A	#N/A	#N/A	#N/A	#N/A	#N/A	#N/A	#N/A	#N/A	#N/A	#N/A	#N/A			#N/A	#N/A	#N/A
									262	#N/A	#N/A	#N/A	#N/A	#N/A	#N/A	#N/A	#N/A	#N/A	#N/A	#N/A	#N/A	#N/A	#N/A	#N/A	#N/A	#N/A	#N/A	#N/A	#N/A	#N/A	#N/A	#N/A	#N/A	#N/A	#N/A	#N/A	#N/A	#N/A	#N/A	#N/A	#N/A			#N/A	#N/A	#N/A
									263	#N/A	#N/A	#N/A	#N/A	#N/A	#N/A	#N/A	#N/A	#N/A	#N/A	#N/A	#N/A	#N/A	#N/A	#N/A	#N/A	#N/A	#N/A	#N/A	#N/A	#N/A	#N/A	#N/A	#N/A	#N/A	#N/A	#N/A	#N/A	#N/A	#N/A	#N/A	#N/A			#N/A	#N/A	#N/A
									264	#N/A	#N/A	#N/A	#N/A	#N/A	#N/A	#N/A	#N/A	#N/A	#N/A	#N/A	#N/A	#N/A	#N/A	#N/A	#N/A	#N/A	#N/A	#N/A	#N/A	#N/A	#N/A	#N/A	#N/A	#N/A	#N/A	#N/A	#N/A	#N/A	#N/A	#N/A	#N/A			#N/A	#N/A	#N/A
									265	#N/A	#N/A	#N/A	#N/A	#N/A	#N/A	#N/A	#N/A	#N/A	#N/A	#N/A	#N/A	#N/A	#N/A	#N/A	#N/A	#N/A	#N/A	#N/A	#N/A	#N/A	#N/A	#N/A	#N/A	#N/A	#N/A	#N/A	#N/A	#N/A	#N/A	#N/A	#N/A			#N/A	#N/A	#N/A
									266	#N/A	#N/A	#N/A	#N/A	#N/A	#N/A	#N/A	#N/A	#N/A	#N/A	#N/A	#N/A	#N/A	#N/A	#N/A	#N/A	#N/A	#N/A	#N/A	#N/A	#N/A	#N/A	#N/A	#N/A	#N/A	#N/A	#N/A	#N/A	#N/A	#N/A	#N/A	#N/A			#N/A	#N/A	#N/A
									267	#N/A	#N/A	#N/A	#N/A	#N/A	#N/A	#N/A	#N/A	#N/A	#N/A	#N/A	#N/A	#N/A	#N/A	#N/A	#N/A	#N/A	#N/A	#N/A	#N/A	#N/A	#N/A	#N/A	#N/A	#N/A	#N/A	#N/A	#N/A	#N/A	#N/A	#N/A	#N/A			#N/A	#N/A	#N/A
									268	#N/A	#N/A	#N/A	#N/A	#N/A	#N/A	#N/A	#N/A	#N/A	#N/A	#N/A	#N/A	#N/A	#N/A	#N/A	#N/A	#N/A	#N/A	#N/A	#N/A	#N/A	#N/A	#N/A	#N/A	#N/A	#N/A	#N/A	#N/A	#N/A	#N/A	#N/A	#N/A			#N/A	#N/A	#N/A
									269	#N/A	#N/A	#N/A	#N/A	#N/A	#N/A	#N/A	#N/A	#N/A	#N/A	#N/A	#N/A	#N/A	#N/A	#N/A	#N/A	#N/A	#N/A	#N/A	#N/A	#N/A	#N/A	#N/A	#N/A	#N/A	#N/A	#N/A	#N/A	#N/A	#N/A	#N/A	#N/A			#N/A	#N/A	#N/A
									270	#N/A	#N/A	#N/A	#N/A	#N/A	#N/A	#N/A	#N/A	#N/A	#N/A	#N/A	#N/A	#N/A	#N/A	#N/A	#N/A	#N/A	#N/A	#N/A	#N/A	#N/A	#N/A	#N/A	#N/A	#N/A	#N/A	#N/A	#N/A	#N/A	#N/A	#N/A	#N/A			#N/A	#N/A	#N/A
									271	#N/A	#N/A	#N/A	#N/A	#N/A	#N/A	#N/A	#N/A	#N/A	#N/A	#N/A	#N/A	#N/A	#N/A	#N/A	#N/A	#N/A	#N/A	#N/A	#N/A	#N/A	#N/A	#N/A	#N/A	#N/A	#N/A	#N/A	#N/A	#N/A	#N/A	#N/A	#N/A			#N/A	#N/A	#N/A
									272	#N/A	#N/A	#N/A	#N/A	#N/A	#N/A	#N/A	#N/A	#N/A	#N/A	#N/A	#N/A	#N/A	#N/A	#N/A	#N/A	#N/A	#N/A	#N/A	#N/A	#N/A	#N/A	#N/A	#N/A	#N/A	#N/A	#N/A	#N/A	#N/A	#N/A	#N/A	#N/A			#N/A	#N/A	#N/A
									273	#N/A	#N/A	#N/A	#N/A	#N/A	#N/A	#N/A	#N/A	#N/A	#N/A	#N/A	#N/A	#N/A	#N/A	#N/A	#N/A	#N/A	#N/A	#N/A	#N/A	#N/A	#N/A	#N/A	#N/A	#N/A	#N/A	#N/A	#N/A	#N/A	#N/A	#N/A	#N/A			#N/A	#N/A	#N/A
									274	#N/A	#N/A	#N/A	#N/A	#N/A	#N/A	#N/A	#N/A	#N/A	#N/A	#N/A	#N/A	#N/A	#N/A	#N/A	#N/A	#N/A	#N/A	#N/A	#N/A	#N/A	#N/A	#N/A	#N/A	#N/A	#N/A	#N/A	#N/A	#N/A	#N/A	#N/A	#N/A			#N/A	#N/A	#N/A
									275	#N/A	#N/A	#N/A	#N/A	#N/A	#N/A	#N/A	#N/A	#N/A	#N/A	#N/A	#N/A	#N/A	#N/A	#N/A	#N/A	#N/A	#N/A	#N/A	#N/A	#N/A	#N/A	#N/A	#N/A	#N/A	#N/A	#N/A	#N/A	#N/A	#N/A	#N/A	#N/A			#N/A	#N/A	#N/A
									276	#N/A	#N/A	#N/A	#N/A	#N/A	#N/A	#N/A	#N/A	#N/A	#N/A	#N/A	#N/A	#N/A	#N/A	#N/A	#N/A	#N/A	#N/A	#N/A	#N/A	#N/A	#N/A	#N/A	#N/A	#N/A	#N/A	#N/A	#N/A	#N/A	#N/A	#N/A	#N/A			#N/A	#N/A	#N/A
									277	#N/A	#N/A	#N/A	#N/A	#N/A	#N/A	#N/A	#N/A	#N/A	#N/A	#N/A	#N/A	#N/A	#N/A	#N/A	#N/A	#N/A	#N/A	#N/A	#N/A	#N/A	#N/A	#N/A	#N/A	#N/A	#N/A	#N/A	#N/A	#N/A	#N/A	#N/A	#N/A			#N/A	#N/A	#N/A
									278	#N/A	#N/A	#N/A	#N/A	#N/A	#N/A	#N/A	#N/A	#N/A	#N/A	#N/A	#N/A	#N/A	#N/A	#N/A	#N/A	#N/A	#N/A	#N/A	#N/A	#N/A	#N/A	#N/A	#N/A	#N/A	#N/A	#N/A	#N/A	#N/A	#N/A	#N/A	#N/A			#N/A	#N/A	#N/A
									279	#N/A	#N/A	#N/A	#N/A	#N/A	#N/A	#N/A	#N/A	#N/A	#N/A	#N/A	#N/A	#N/A	#N/A	#N/A	#N/A	#N/A	#N/A	#N/A	#N/A	#N/A	#N/A	#N/A	#N/A	#N/A	#N/A	#N/A	#N/A	#N/A	#N/A	#N/A	#N/A			#N/A	#N/A	#N/A
									280	#N/A	#N/A	#N/A	#N/A	#N/A	#N/A	#N/A	#N/A	#N/A	#N/A	#N/A	#N/A	#N/A	#N/A	#N/A	#N/A	#N/A	#N/A	#N/A	#N/A	#N/A	#N/A	#N/A	#N/A	#N/A	#N/A	#N/A	#N/A	#N/A	#N/A	#N/A	#N/A			#N/A	#N/A	#N/A
									281	#N/A	#N/A	#N/A	#N/A	#N/A	#N/A	#N/A	#N/A	#N/A	#N/A	#N/A	#N/A	#N/A	#N/A	#N/A	#N/A	#N/A	#N/A	#N/A	#N/A	#N/A	#N/A	#N/A	#N/A	#N/A	#N/A	#N/A	#N/A	#N/A	#N/A	#N/A	#N/A			#N/A	#N/A	#N/A
									282	#N/A	#N/A	#N/A	#N/A	#N/A	#N/A	#N/A	#N/A	#N/A	#N/A	#N/A	#N/A	#N/A	#N/A	#N/A	#N/A	#N/A	#N/A	#N/A	#N/A	#N/A	#N/A	#N/A	#N/A	#N/A	#N/A	#N/A	#N/A	#N/A	#N/A	#N/A	#N/A			#N/A	#N/A	#N/A
									283	#N/A	#N/A	#N/A	#N/A	#N/A	#N/A	#N/A	#N/A	#N/A	#N/A	#N/A	#N/A	#N/A	#N/A	#N/A	#N/A	#N/A	#N/A	#N/A	#N/A	#N/A	#N/A	#N/A	#N/A	#N/A	#N/A	#N/A	#N/A	#N/A	#N/A	#N/A	#N/A			#N/A	#N/A	#N/A
									284	#N/A	#N/A	#N/A	#N/A	#N/A	#N/A	#N/A	#N/A	#N/A	#N/A	#N/A	#N/A	#N/A	#N/A	#N/A	#N/A	#N/A	#N/A	#N/A	#N/A	#N/A	#N/A	#N/A	#N/A	#N/A	#N/A	#N/A	#N/A	#N/A	#N/A	#N/A	#N/A			#N/A	#N/A	#N/A
									285	#N/A	#N/A	#N/A	#N/A	#N/A	#N/A	#N/A	#N/A	#N/A	#N/A	#N/A	#N/A	#N/A	#N/A	#N/A	#N/A	#N/A	#N/A	#N/A	#N/A	#N/A	#N/A	#N/A	#N/A	#N/A	#N/A	#N/A	#N/A	#N/A	#N/A	#N/A	#N/A			#N/A	#N/A	#N/A
									286	#N/A	#N/A	#N/A	#N/A	#N/A	#N/A	#N/A	#N/A	#N/A	#N/A	#N/A	#N/A	#N/A	#N/A	#N/A	#N/A	#N/A	#N/A	#N/A	#N/A	#N/A	#N/A	#N/A	#N/A	#N/A	#N/A	#N/A	#N/A	#N/A	#N/A	#N/A	#N/A			#N/A	#N/A	#N/A
									287	#N/A	#N/A	#N/A	#N/A	#N/A	#N/A	#N/A	#N/A	#N/A	#N/A	#N/A	#N/A	#N/A	#N/A	#N/A	#N/A	#N/A	#N/A	#N/A	#N/A	#N/A	#N/A	#N/A	#N/A	#N/A	#N/A	#N/A	#N/A	#N/A	#N/A	#N/A	#N/A			#N/A	#N/A	#N/A
									288	#N/A	#N/A	#N/A	#N/A	#N/A	#N/A	#N/A	#N/A	#N/A	#N/A	#N/A	#N/A	#N/A	#N/A	#N/A	#N/A	#N/A	#N/A	#N/A	#N/A	#N/A	#N/A	#N/A	#N/A	#N/A	#N/A	#N/A	#N/A	#N/A	#N/A	#N/A	#N/A			#N/A	#N/A	#N/A
									289	#N/A	#N/A	#N/A	#N/A	#N/A	#N/A	#N/A	#N/A	#N/A	#N/A	#N/A	#N/A	#N/A	#N/A	#N/A	#N/A	#N/A	#N/A	#N/A	#N/A	#N/A	#N/A	#N/A	#N/A	#N/A	#N/A	#N/A	#N/A	#N/A	#N/A	#N/A	#N/A			#N/A	#N/A	#N/A
									290	#N/A	#N/A	#N/A	#N/A	#N/A	#N/A	#N/A	#N/A	#N/A	#N/A	#N/A	#N/A	#N/A	#N/A	#N/A	#N/A	#N/A	#N/A	#N/A	#N/A	#N/A	#N/A	#N/A	#N/A	#N/A	#N/A	#N/A	#N/A	#N/A	#N/A	#N/A	#N/A			#N/A	#N/A	#N/A
									291	#N/A	#N/A	#N/A	#N/A	#N/A	#N/A	#N/A	#N/A	#N/A	#N/A	#N/A	#N/A	#N/A	#N/A	#N/A	#N/A	#N/A	#N/A	#N/A	#N/A	#N/A	#N/A	#N/A	#N/A	#N/A	#N/A	#N/A	#N/A	#N/A	#N/A	#N/A	#N/A			#N/A	#N/A	#N/A
									292	#N/A	#N/A	#N/A	#N/A	#N/A	#N/A	#N/A	#N/A	#N/A	#N/A	#N/A	#N/A	#N/A	#N/A	#N/A	#N/A	#N/A	#N/A	#N/A	#N/A	#N/A	#N/A	#N/A	#N/A	#N/A	#N/A	#N/A	#N/A	#N/A	#N/A	#N/A	#N/A			#N/A	#N/A	#N/A
									293	#N/A	#N/A	#N/A	#N/A	#N/A	#N/A	#N/A	#N/A	#N/A	#N/A	#N/A	#N/A	#N/A	#N/A	#N/A	#N/A	#N/A	#N/A	#N/A	#N/A	#N/A	#N/A	#N/A	#N/A	#N/A	#N/A	#N/A	#N/A	#N/A	#N/A	#N/A	#N/A			#N/A	#N/A	#N/A
									294	#N/A	#N/A	#N/A	#N/A	#N/A	#N/A	#N/A	#N/A	#N/A	#N/A	#N/A	#N/A	#N/A	#N/A	#N/A	#N/A	#N/A	#N/A	#N/A	#N/A	#N/A	#N/A	#N/A	#N/A	#N/A	#N/A	#N/A	#N/A	#N/A	#N/A	#N/A	#N/A			#N/A	#N/A	#N/A
									295	#N/A	#N/A	#N/A	#N/A	#N/A	#N/A	#N/A	#N/A	#N/A	#N/A	#N/A	#N/A	#N/A	#N/A	#N/A	#N/A	#N/A	#N/A	#N/A	#N/A	#N/A	#N/A	#N/A	#N/A	#N/A	#N/A	#N/A	#N/A	#N/A	#N/A	#N/A	#N/A			#N/A	#N/A	#N/A
									296	#N/A	#N/A	#N/A	#N/A	#N/A	#N/A	#N/A	#N/A	#N/A	#N/A	#N/A	#N/A	#N/A	#N/A	#N/A	#N/A	#N/A	#N/A	#N/A	#N/A	#N/A	#N/A	#N/A	#N/A	#N/A	#N/A	#N/A	#N/A	#N/A	#N/A	#N/A	#N/A			#N/A	#N/A	#N/A
									297	#N/A	#N/A	#N/A	#N/A	#N/A	#N/A	#N/A	#N/A	#N/A	#N/A	#N/A	#N/A	#N/A	#N/A	#N/A	#N/A	#N/A	#N/A	#N/A	#N/A	#N/A	#N/A	#N/A	#N/A	#N/A	#N/A	#N/A	#N/A	#N/A	#N/A	#N/A	#N/A			#N/A	#N/A	#N/A
									298	#N/A	#N/A	#N/A	#N/A	#N/A	#N/A	#N/A	#N/A	#N/A	#N/A	#N/A	#N/A	#N/A	#N/A	#N/A	#N/A	#N/A	#N/A	#N/A	#N/A	#N/A	#N/A	#N/A	#N/A	#N/A	#N/A	#N/A	#N/A	#N/A	#N/A	#N/A	#N/A			#N/A	#N/A	#N/A
									299	#N/A	#N/A	#N/A	#N/A	#N/A	#N/A	#N/A	#N/A	#N/A	#N/A	#N/A	#N/A	#N/A	#N/A	#N/A	#N/A	#N/A	#N/A	#N/A	#N/A	#N/A	#N/A	#N/A	#N/A	#N/A	#N/A	#N/A	#N/A	#N/A	#N/A	#N/A	#N/A			#N/A	#N/A	#N/A
									300	#N/A	#N/A	#N/A	#N/A	#N/A	#N/A	#N/A	#N/A	#N/A	#N/A	#N/A	#N/A	#N/A	#N/A	#N/A	#N/A	#N/A	#N/A	#N/A	#N/A	#N/A	#N/A	#N/A	#N/A	#N/A	#N/A	#N/A	#N/A	#N/A	#N/A	#N/A	#N/A			#N/A	#N/A	#N/A

## Sheet: Log-rank
1st comparison		Time sort	Cenz sort	Group sort						Count down	Interval	D tot	N tot	D 1	N 1		D 2	N 2		E	V		2nd comparison		Time sort	Cenz sort	Group sort						Count down	interval	D tot	N tot	D 1	N 1		D 2	N 2		E	V		3rd comparison		Time sort	Cenz sort
	0	0		asdfsadgdfasdf		N total	0			N	1	#N/A	0	#N/A	0	0	#N/A	0	0	#N/A	#N/A			0	0		asdfsadgdfasdf		N total	0			N	1	#N/A	0	#N/A	0	0	#N/A	0	0	#N/A	#N/A			0	0
	#N/A	#N/A	#N/A	#N/A		D total	#N/A			#N/A	#N/A	#N/A	#N/A	#N/A	#N/A	#N/A	#N/A	#N/A	#N/A	#N/A	#N/A			#N/A	#N/A	#N/A	#N/A		D total	#N/A			#N/A	#N/A	#N/A	#N/A	#N/A	#N/A	#N/A	#N/A	#N/A	#N/A	#N/A	#N/A			#N/A	#N/A	#N/A
	#N/A	#N/A	#N/A	#N/A		N gr1	0			#N/A	#N/A	#N/A	#N/A	#N/A	#N/A	#N/A	#N/A	#N/A	#N/A	#N/A	#N/A			#N/A	#N/A	#N/A	#N/A		N gr1	0			#N/A	#N/A	#N/A	#N/A	#N/A	#N/A	#N/A	#N/A	#N/A	#N/A	#N/A	#N/A			#N/A	#N/A	#N/A
	#N/A	#N/A	#N/A	#N/A		Ngr2	0			#N/A	#N/A	#N/A	#N/A	#N/A	#N/A	#N/A	#N/A	#N/A	#N/A	#N/A	#N/A			#N/A	#N/A	#N/A	#N/A		Ngr2	0			#N/A	#N/A	#N/A	#N/A	#N/A	#N/A	#N/A	#N/A	#N/A	#N/A	#N/A	#N/A			#N/A	#N/A	#N/A
	#N/A	#N/A	#N/A	#N/A		D gr1	#N/A			#N/A	#N/A	#N/A	#N/A	#N/A	#N/A	#N/A	#N/A	#N/A	#N/A	#N/A	#N/A			#N/A	#N/A	#N/A	#N/A		D gr1	#N/A			#N/A	#N/A	#N/A	#N/A	#N/A	#N/A	#N/A	#N/A	#N/A	#N/A	#N/A	#N/A			#N/A	#N/A	#N/A
	#N/A	#N/A	#N/A	#N/A		D gr2	#N/A			#N/A	#N/A	#N/A	#N/A	#N/A	#N/A	#N/A	#N/A	#N/A	#N/A	#N/A	#N/A			#N/A	#N/A	#N/A	#N/A		D gr2	#N/A			#N/A	#N/A	#N/A	#N/A	#N/A	#N/A	#N/A	#N/A	#N/A	#N/A	#N/A	#N/A			#N/A	#N/A	#N/A
	#N/A	#N/A	#N/A	#N/A		E gr1	#N/A			#N/A	#N/A	#N/A	#N/A	#N/A	#N/A	#N/A	#N/A	#N/A	#N/A	#N/A	#N/A			#N/A	#N/A	#N/A	#N/A		E gr1	#N/A			#N/A	#N/A	#N/A	#N/A	#N/A	#N/A	#N/A	#N/A	#N/A	#N/A	#N/A	#N/A			#N/A	#N/A	#N/A
	#N/A	#N/A	#N/A	#N/A		E gr2	#N/A			#N/A	#N/A	#N/A	#N/A	#N/A	#N/A	#N/A	#N/A	#N/A	#N/A	#N/A	#N/A			#N/A	#N/A	#N/A	#N/A		E gr2	#N/A			#N/A	#N/A	#N/A	#N/A	#N/A	#N/A	#N/A	#N/A	#N/A	#N/A	#N/A	#N/A			#N/A	#N/A	#N/A
	#N/A	#N/A	#N/A	#N/A						#N/A	#N/A	#N/A	#N/A	#N/A	#N/A	#N/A	#N/A	#N/A	#N/A	#N/A	#N/A			#N/A	#N/A	#N/A	#N/A						#N/A	#N/A	#N/A	#N/A	#N/A	#N/A	#N/A	#N/A	#N/A	#N/A	#N/A	#N/A			#N/A	#N/A	#N/A
Log-rank	#N/A	#N/A	#N/A	#N/A		Cox-Mantel log-rank				#N/A	#N/A	#N/A	#N/A	#N/A	#N/A	#N/A	#N/A	#N/A	#N/A	#N/A	#N/A			#N/A	#N/A	#N/A	#N/A		Cox-Mantel log-rank				#N/A	#N/A	#N/A	#N/A	#N/A	#N/A	#N/A	#N/A	#N/A	#N/A	#N/A	#N/A			#N/A	#N/A	#N/A
test	#N/A	#N/A	#N/A	#N/A		UL	#N/A			#N/A	#N/A	#N/A	#N/A	#N/A	#N/A	#N/A	#N/A	#N/A	#N/A	#N/A	#N/A			#N/A	#N/A	#N/A	#N/A		UL	#N/A			#N/A	#N/A	#N/A	#N/A	#N/A	#N/A	#N/A	#N/A	#N/A	#N/A	#N/A	#N/A			#N/A	#N/A	#N/A
method	#N/A	#N/A	#N/A	#N/A		VL	#N/A			#N/A	#N/A	#N/A	#N/A	#N/A	#N/A	#N/A	#N/A	#N/A	#N/A	#N/A	#N/A			#N/A	#N/A	#N/A	#N/A		VL	#N/A			#N/A	#N/A	#N/A	#N/A	#N/A	#N/A	#N/A	#N/A	#N/A	#N/A	#N/A	#N/A			#N/A	#N/A	#N/A
	#N/A	#N/A	#N/A	#N/A		WL	#N/A			#N/A	#N/A	#N/A	#N/A	#N/A	#N/A	#N/A	#N/A	#N/A	#N/A	#N/A	#N/A			#N/A	#N/A	#N/A	#N/A		WL	#N/A			#N/A	#N/A	#N/A	#N/A	#N/A	#N/A	#N/A	#N/A	#N/A	#N/A	#N/A	#N/A			#N/A	#N/A	#N/A
	#N/A	#N/A	#N/A	#N/A						#N/A	#N/A	#N/A	#N/A	#N/A	#N/A	#N/A	#N/A	#N/A	#N/A	#N/A	#N/A			#N/A	#N/A	#N/A	#N/A						#N/A	#N/A	#N/A	#N/A	#N/A	#N/A	#N/A	#N/A	#N/A	#N/A	#N/A	#N/A			#N/A	#N/A	#N/A
	#N/A	#N/A	#N/A	#N/A		p=	#N/A			#N/A	#N/A	#N/A	#N/A	#N/A	#N/A	#N/A	#N/A	#N/A	#N/A	#N/A	#N/A			#N/A	#N/A	#N/A	#N/A		p=	#N/A			#N/A	#N/A	#N/A	#N/A	#N/A	#N/A	#N/A	#N/A	#N/A	#N/A	#N/A	#N/A			#N/A	#N/A	#N/A
	#N/A	#N/A	#N/A	#N/A						#N/A	#N/A	#N/A	#N/A	#N/A	#N/A	#N/A	#N/A	#N/A	#N/A	#N/A	#N/A			#N/A	#N/A	#N/A	#N/A						#N/A	#N/A	#N/A	#N/A	#N/A	#N/A	#N/A	#N/A	#N/A	#N/A	#N/A	#N/A			#N/A	#N/A	#N/A
	#N/A	#N/A	#N/A	#N/A		Log-rank haz. ratio				#N/A	#N/A	#N/A	#N/A	#N/A	#N/A	#N/A	#N/A	#N/A	#N/A	#N/A	#N/A			#N/A	#N/A	#N/A	#N/A		Log-rank haz. ratio				#N/A	#N/A	#N/A	#N/A	#N/A	#N/A	#N/A	#N/A	#N/A	#N/A	#N/A	#N/A			#N/A	#N/A	#N/A
	#N/A	#N/A	#N/A	#N/A		haz rat	#N/A	1/2		#N/A	#N/A	#N/A	#N/A	#N/A	#N/A	#N/A	#N/A	#N/A	#N/A	#N/A	#N/A			#N/A	#N/A	#N/A	#N/A		haz rat	#N/A	1/2		#N/A	#N/A	#N/A	#N/A	#N/A	#N/A	#N/A	#N/A	#N/A	#N/A	#N/A	#N/A			#N/A	#N/A	#N/A
	#N/A	#N/A	#N/A	#N/A			#N/A	2/1		#N/A	#N/A	#N/A	#N/A	#N/A	#N/A	#N/A	#N/A	#N/A	#N/A	#N/A	#N/A			#N/A	#N/A	#N/A	#N/A			#N/A	2/1		#N/A	#N/A	#N/A	#N/A	#N/A	#N/A	#N/A	#N/A	#N/A	#N/A	#N/A	#N/A			#N/A	#N/A	#N/A
	#N/A	#N/A	#N/A	#N/A			#N/A			#N/A	#N/A	#N/A	#N/A	#N/A	#N/A	#N/A	#N/A	#N/A	#N/A	#N/A	#N/A			#N/A	#N/A	#N/A	#N/A			#N/A			#N/A	#N/A	#N/A	#N/A	#N/A	#N/A	#N/A	#N/A	#N/A	#N/A	#N/A	#N/A			#N/A	#N/A	#N/A
	#N/A	#N/A	#N/A	#N/A						#N/A	#N/A	#N/A	#N/A	#N/A	#N/A	#N/A	#N/A	#N/A	#N/A	#N/A	#N/A			#N/A	#N/A	#N/A	#N/A						#N/A	#N/A	#N/A	#N/A	#N/A	#N/A	#N/A	#N/A	#N/A	#N/A	#N/A	#N/A			#N/A	#N/A	#N/A
	#N/A	#N/A	#N/A	#N/A						#N/A	#N/A	#N/A	#N/A	#N/A	#N/A	#N/A	#N/A	#N/A	#N/A	#N/A	#N/A			#N/A	#N/A	#N/A	#N/A						#N/A	#N/A	#N/A	#N/A	#N/A	#N/A	#N/A	#N/A	#N/A	#N/A	#N/A	#N/A			#N/A	#N/A	#N/A
	#N/A	#N/A	#N/A	#N/A						#N/A	#N/A	#N/A	#N/A	#N/A	#N/A	#N/A	#N/A	#N/A	#N/A	#N/A	#N/A			#N/A	#N/A	#N/A	#N/A						#N/A	#N/A	#N/A	#N/A	#N/A	#N/A	#N/A	#N/A	#N/A	#N/A	#N/A	#N/A			#N/A	#N/A	#N/A
	#N/A	#N/A	#N/A	#N/A		Mantel-Haenszel haz. ratio				#N/A	#N/A	#N/A	#N/A	#N/A	#N/A	#N/A	#N/A	#N/A	#N/A	#N/A	#N/A			#N/A	#N/A	#N/A	#N/A		Mantel-Haenszel haz. ratio				#N/A	#N/A	#N/A	#N/A	#N/A	#N/A	#N/A	#N/A	#N/A	#N/A	#N/A	#N/A			#N/A	#N/A	#N/A
	#N/A	#N/A	#N/A	#N/A		haz rat	#N/A	1/2		#N/A	#N/A	#N/A	#N/A	#N/A	#N/A	#N/A	#N/A	#N/A	#N/A	#N/A	#N/A			#N/A	#N/A	#N/A	#N/A		haz rat	#N/A	1/2		#N/A	#N/A	#N/A	#N/A	#N/A	#N/A	#N/A	#N/A	#N/A	#N/A	#N/A	#N/A			#N/A	#N/A	#N/A
	#N/A	#N/A	#N/A	#N/A			#N/A	2/1		#N/A	#N/A	#N/A	#N/A	#N/A	#N/A	#N/A	#N/A	#N/A	#N/A	#N/A	#N/A			#N/A	#N/A	#N/A	#N/A			#N/A	2/1		#N/A	#N/A	#N/A	#N/A	#N/A	#N/A	#N/A	#N/A	#N/A	#N/A	#N/A	#N/A			#N/A	#N/A	#N/A
	#N/A	#N/A	#N/A	#N/A						#N/A	#N/A	#N/A	#N/A	#N/A	#N/A	#N/A	#N/A	#N/A	#N/A	#N/A	#N/A			#N/A	#N/A	#N/A	#N/A						#N/A	#N/A	#N/A	#N/A	#N/A	#N/A	#N/A	#N/A	#N/A	#N/A	#N/A	#N/A			#N/A	#N/A	#N/A
	#N/A	#N/A	#N/A	#N/A						#N/A	#N/A	#N/A	#N/A	#N/A	#N/A	#N/A	#N/A	#N/A	#N/A	#N/A	#N/A			#N/A	#N/A	#N/A	#N/A						#N/A	#N/A	#N/A	#N/A	#N/A	#N/A	#N/A	#N/A	#N/A	#N/A	#N/A	#N/A			#N/A	#N/A	#N/A
	#N/A	#N/A	#N/A	#N/A						#N/A	#N/A	#N/A	#N/A	#N/A	#N/A	#N/A	#N/A	#N/A	#N/A	#N/A	#N/A			#N/A	#N/A	#N/A	#N/A						#N/A	#N/A	#N/A	#N/A	#N/A	#N/A	#N/A	#N/A	#N/A	#N/A	#N/A	#N/A			#N/A	#N/A	#N/A
	#N/A	#N/A	#N/A	#N/A						#N/A	#N/A	#N/A	#N/A	#N/A	#N/A	#N/A	#N/A	#N/A	#N/A	#N/A	#N/A			#N/A	#N/A	#N/A	#N/A						#N/A	#N/A	#N/A	#N/A	#N/A	#N/A	#N/A	#N/A	#N/A	#N/A	#N/A	#N/A			#N/A	#N/A	#N/A
	#N/A	#N/A	#N/A	#N/A						#N/A	#N/A	#N/A	#N/A	#N/A	#N/A	#N/A	#N/A	#N/A	#N/A	#N/A	#N/A			#N/A	#N/A	#N/A	#N/A						#N/A	#N/A	#N/A	#N/A	#N/A	#N/A	#N/A	#N/A	#N/A	#N/A	#N/A	#N/A			#N/A	#N/A	#N/A
	#N/A	#N/A	#N/A	#N/A						#N/A	#N/A	#N/A	#N/A	#N/A	#N/A	#N/A	#N/A	#N/A	#N/A	#N/A	#N/A			#N/A	#N/A	#N/A	#N/A						#N/A	#N/A	#N/A	#N/A	#N/A	#N/A	#N/A	#N/A	#N/A	#N/A	#N/A	#N/A			#N/A	#N/A	#N/A
	#N/A	#N/A	#N/A	#N/A						#N/A	#N/A	#N/A	#N/A	#N/A	#N/A	#N/A	#N/A	#N/A	#N/A	#N/A	#N/A			#N/A	#N/A	#N/A	#N/A						#N/A	#N/A	#N/A	#N/A	#N/A	#N/A	#N/A	#N/A	#N/A	#N/A	#N/A	#N/A			#N/A	#N/A	#N/A
	#N/A	#N/A	#N/A	#N/A						#N/A	#N/A	#N/A	#N/A	#N/A	#N/A	#N/A	#N/A	#N/A	#N/A	#N/A	#N/A			#N/A	#N/A	#N/A	#N/A						#N/A	#N/A	#N/A	#N/A	#N/A	#N/A	#N/A	#N/A	#N/A	#N/A	#N/A	#N/A			#N/A	#N/A	#N/A
	#N/A	#N/A	#N/A	#N/A						#N/A	#N/A	#N/A	#N/A	#N/A	#N/A	#N/A	#N/A	#N/A	#N/A	#N/A	#N/A			#N/A	#N/A	#N/A	#N/A						#N/A	#N/A	#N/A	#N/A	#N/A	#N/A	#N/A	#N/A	#N/A	#N/A	#N/A	#N/A			#N/A	#N/A	#N/A
	#N/A	#N/A	#N/A	#N/A						#N/A	#N/A	#N/A	#N/A	#N/A	#N/A	#N/A	#N/A	#N/A	#N/A	#N/A	#N/A			#N/A	#N/A	#N/A	#N/A						#N/A	#N/A	#N/A	#N/A	#N/A	#N/A	#N/A	#N/A	#N/A	#N/A	#N/A	#N/A			#N/A	#N/A	#N/A
	#N/A	#N/A	#N/A	#N/A						#N/A	#N/A	#N/A	#N/A	#N/A	#N/A	#N/A	#N/A	#N/A	#N/A	#N/A	#N/A			#N/A	#N/A	#N/A	#N/A						#N/A	#N/A	#N/A	#N/A	#N/A	#N/A	#N/A	#N/A	#N/A	#N/A	#N/A	#N/A			#N/A	#N/A	#N/A
	#N/A	#N/A	#N/A	#N/A						#N/A	#N/A	#N/A	#N/A	#N/A	#N/A	#N/A	#N/A	#N/A	#N/A	#N/A	#N/A			#N/A	#N/A	#N/A	#N/A						#N/A	#N/A	#N/A	#N/A	#N/A	#N/A	#N/A	#N/A	#N/A	#N/A	#N/A	#N/A			#N/A	#N/A	#N/A
	#N/A	#N/A	#N/A	#N/A						#N/A	#N/A	#N/A	#N/A	#N/A	#N/A	#N/A	#N/A	#N/A	#N/A	#N/A	#N/A			#N/A	#N/A	#N/A	#N/A						#N/A	#N/A	#N/A	#N/A	#N/A	#N/A	#N/A	#N/A	#N/A	#N/A	#N/A	#N/A			#N/A	#N/A	#N/A
	#N/A	#N/A	#N/A	#N/A						#N/A	#N/A	#N/A	#N/A	#N/A	#N/A	#N/A	#N/A	#N/A	#N/A	#N/A	#N/A			#N/A	#N/A	#N/A	#N/A						#N/A	#N/A	#N/A	#N/A	#N/A	#N/A	#N/A	#N/A	#N/A	#N/A	#N/A	#N/A			#N/A	#N/A	#N/A
	#N/A	#N/A	#N/A	#N/A						#N/A	#N/A	#N/A	#N/A	#N/A	#N/A	#N/A	#N/A	#N/A	#N/A	#N/A	#N/A			#N/A	#N/A	#N/A	#N/A						#N/A	#N/A	#N/A	#N/A	#N/A	#N/A	#N/A	#N/A	#N/A	#N/A	#N/A	#N/A			#N/A	#N/A	#N/A
	#N/A	#N/A	#N/A	#N/A						#N/A	#N/A	#N/A	#N/A	#N/A	#N/A	#N/A	#N/A	#N/A	#N/A	#N/A	#N/A			#N/A	#N/A	#N/A	#N/A						#N/A	#N/A	#N/A	#N/A	#N/A	#N/A	#N/A	#N/A	#N/A	#N/A	#N/A	#N/A			#N/A	#N/A	#N/A
	#N/A	#N/A	#N/A	#N/A						#N/A	#N/A	#N/A	#N/A	#N/A	#N/A	#N/A	#N/A	#N/A	#N/A	#N/A	#N/A			#N/A	#N/A	#N/A	#N/A						#N/A	#N/A	#N/A	#N/A	#N/A	#N/A	#N/A	#N/A	#N/A	#N/A	#N/A	#N/A			#N/A	#N/A	#N/A
	#N/A	#N/A	#N/A	#N/A						#N/A	#N/A	#N/A	#N/A	#N/A	#N/A	#N/A	#N/A	#N/A	#N/A	#N/A	#N/A			#N/A	#N/A	#N/A	#N/A						#N/A	#N/A	#N/A	#N/A	#N/A	#N/A	#N/A	#N/A	#N/A	#N/A	#N/A	#N/A			#N/A	#N/A	#N/A
	#N/A	#N/A	#N/A	#N/A						#N/A	#N/A	#N/A	#N/A	#N/A	#N/A	#N/A	#N/A	#N/A	#N/A	#N/A	#N/A			#N/A	#N/A	#N/A	#N/A						#N/A	#N/A	#N/A	#N/A	#N/A	#N/A	#N/A	#N/A	#N/A	#N/A	#N/A	#N/A			#N/A	#N/A	#N/A
	#N/A	#N/A	#N/A	#N/A						#N/A	#N/A	#N/A	#N/A	#N/A	#N/A	#N/A	#N/A	#N/A	#N/A	#N/A	#N/A			#N/A	#N/A	#N/A	#N/A						#N/A	#N/A	#N/A	#N/A	#N/A	#N/A	#N/A	#N/A	#N/A	#N/A	#N/A	#N/A			#N/A	#N/A	#N/A
	#N/A	#N/A	#N/A	#N/A						#N/A	#N/A	#N/A	#N/A	#N/A	#N/A	#N/A	#N/A	#N/A	#N/A	#N/A	#N/A			#N/A	#N/A	#N/A	#N/A						#N/A	#N/A	#N/A	#N/A	#N/A	#N/A	#N/A	#N/A	#N/A	#N/A	#N/A	#N/A			#N/A	#N/A	#N/A
	#N/A	#N/A	#N/A	#N/A						#N/A	#N/A	#N/A	#N/A	#N/A	#N/A	#N/A	#N/A	#N/A	#N/A	#N/A	#N/A			#N/A	#N/A	#N/A	#N/A						#N/A	#N/A	#N/A	#N/A	#N/A	#N/A	#N/A	#N/A	#N/A	#N/A	#N/A	#N/A			#N/A	#N/A	#N/A
	#N/A	#N/A	#N/A	#N/A						#N/A	#N/A	#N/A	#N/A	#N/A	#N/A	#N/A	#N/A	#N/A	#N/A	#N/A	#N/A			#N/A	#N/A	#N/A	#N/A						#N/A	#N/A	#N/A	#N/A	#N/A	#N/A	#N/A	#N/A	#N/A	#N/A	#N/A	#N/A			#N/A	#N/A	#N/A
	#N/A	#N/A	#N/A	#N/A						#N/A	#N/A	#N/A	#N/A	#N/A	#N/A	#N/A	#N/A	#N/A	#N/A	#N/A	#N/A			#N/A	#N/A	#N/A	#N/A						#N/A	#N/A	#N/A	#N/A	#N/A	#N/A	#N/A	#N/A	#N/A	#N/A	#N/A	#N/A			#N/A	#N/A	#N/A
	#N/A	#N/A	#N/A	#N/A						#N/A	#N/A	#N/A	#N/A	#N/A	#N/A	#N/A	#N/A	#N/A	#N/A	#N/A	#N/A			#N/A	#N/A	#N/A	#N/A						#N/A	#N/A	#N/A	#N/A	#N/A	#N/A	#N/A	#N/A	#N/A	#N/A	#N/A	#N/A			#N/A	#N/A	#N/A
	#N/A	#N/A	#N/A	#N/A						#N/A	#N/A	#N/A	#N/A	#N/A	#N/A	#N/A	#N/A	#N/A	#N/A	#N/A	#N/A			#N/A	#N/A	#N/A	#N/A						#N/A	#N/A	#N/A	#N/A	#N/A	#N/A	#N/A	#N/A	#N/A	#N/A	#N/A	#N/A			#N/A	#N/A	#N/A
	#N/A	#N/A	#N/A	#N/A						#N/A	#N/A	#N/A	#N/A	#N/A	#N/A	#N/A	#N/A	#N/A	#N/A	#N/A	#N/A			#N/A	#N/A	#N/A	#N/A						#N/A	#N/A	#N/A	#N/A	#N/A	#N/A	#N/A	#N/A	#N/A	#N/A	#N/A	#N/A			#N/A	#N/A	#N/A
	#N/A	#N/A	#N/A	#N/A						#N/A	#N/A	#N/A	#N/A	#N/A	#N/A	#N/A	#N/A	#N/A	#N/A	#N/A	#N/A			#N/A	#N/A	#N/A	#N/A						#N/A	#N/A	#N/A	#N/A	#N/A	#N/A	#N/A	#N/A	#N/A	#N/A	#N/A	#N/A			#N/A	#N/A	#N/A
	#N/A	#N/A	#N/A	#N/A						#N/A	#N/A	#N/A	#N/A	#N/A	#N/A	#N/A	#N/A	#N/A	#N/A	#N/A	#N/A			#N/A	#N/A	#N/A	#N/A						#N/A	#N/A	#N/A	#N/A	#N/A	#N/A	#N/A	#N/A	#N/A	#N/A	#N/A	#N/A			#N/A	#N/A	#N/A
	#N/A	#N/A	#N/A	#N/A						#N/A	#N/A	#N/A	#N/A	#N/A	#N/A	#N/A	#N/A	#N/A	#N/A	#N/A	#N/A			#N/A	#N/A	#N/A	#N/A						#N/A	#N/A	#N/A	#N/A	#N/A	#N/A	#N/A	#N/A	#N/A	#N/A	#N/A	#N/A			#N/A	#N/A	#N/A
	#N/A	#N/A	#N/A	#N/A						#N/A	#N/A	#N/A	#N/A	#N/A	#N/A	#N/A	#N/A	#N/A	#N/A	#N/A	#N/A			#N/A	#N/A	#N/A	#N/A						#N/A	#N/A	#N/A	#N/A	#N/A	#N/A	#N/A	#N/A	#N/A	#N/A	#N/A	#N/A			#N/A	#N/A	#N/A
	#N/A	#N/A	#N/A	#N/A						#N/A	#N/A	#N/A	#N/A	#N/A	#N/A	#N/A	#N/A	#N/A	#N/A	#N/A	#N/A			#N/A	#N/A	#N/A	#N/A						#N/A	#N/A	#N/A	#N/A	#N/A	#N/A	#N/A	#N/A	#N/A	#N/A	#N/A	#N/A			#N/A	#N/A	#N/A
	#N/A	#N/A	#N/A	#N/A						#N/A	#N/A	#N/A	#N/A	#N/A	#N/A	#N/A	#N/A	#N/A	#N/A	#N/A	#N/A			#N/A	#N/A	#N/A	#N/A						#N/A	#N/A	#N/A	#N/A	#N/A	#N/A	#N/A	#N/A	#N/A	#N/A	#N/A	#N/A			#N/A	#N/A	#N/A
	#N/A	#N/A	#N/A	#N/A						#N/A	#N/A	#N/A	#N/A	#N/A	#N/A	#N/A	#N/A	#N/A	#N/A	#N/A	#N/A			#N/A	#N/A	#N/A	#N/A						#N/A	#N/A	#N/A	#N/A	#N/A	#N/A	#N/A	#N/A	#N/A	#N/A	#N/A	#N/A			#N/A	#N/A	#N/A
	#N/A	#N/A	#N/A	#N/A						#N/A	#N/A	#N/A	#N/A	#N/A	#N/A	#N/A	#N/A	#N/A	#N/A	#N/A	#N/A			#N/A	#N/A	#N/A	#N/A						#N/A	#N/A	#N/A	#N/A	#N/A	#N/A	#N/A	#N/A	#N/A	#N/A	#N/A	#N/A			#N/A	#N/A	#N/A
	#N/A	#N/A	#N/A	#N/A						#N/A	#N/A	#N/A	#N/A	#N/A	#N/A	#N/A	#N/A	#N/A	#N/A	#N/A	#N/A			#N/A	#N/A	#N/A	#N/A						#N/A	#N/A	#N/A	#N/A	#N/A	#N/A	#N/A	#N/A	#N/A	#N/A	#N/A	#N/A			#N/A	#N/A	#N/A
	#N/A	#N/A	#N/A	#N/A						#N/A	#N/A	#N/A	#N/A	#N/A	#N/A	#N/A	#N/A	#N/A	#N/A	#N/A	#N/A			#N/A	#N/A	#N/A	#N/A						#N/A	#N/A	#N/A	#N/A	#N/A	#N/A	#N/A	#N/A	#N/A	#N/A	#N/A	#N/A			#N/A	#N/A	#N/A
	#N/A	#N/A	#N/A	#N/A						#N/A	#N/A	#N/A	#N/A	#N/A	#N/A	#N/A	#N/A	#N/A	#N/A	#N/A	#N/A			#N/A	#N/A	#N/A	#N/A						#N/A	#N/A	#N/A	#N/A	#N/A	#N/A	#N/A	#N/A	#N/A	#N/A	#N/A	#N/A			#N/A	#N/A	#N/A
	#N/A	#N/A	#N/A	#N/A						#N/A	#N/A	#N/A	#N/A	#N/A	#N/A	#N/A	#N/A	#N/A	#N/A	#N/A	#N/A			#N/A	#N/A	#N/A	#N/A						#N/A	#N/A	#N/A	#N/A	#N/A	#N/A	#N/A	#N/A	#N/A	#N/A	#N/A	#N/A			#N/A	#N/A	#N/A
	#N/A	#N/A	#N/A	#N/A						#N/A	#N/A	#N/A	#N/A	#N/A	#N/A	#N/A	#N/A	#N/A	#N/A	#N/A	#N/A			#N/A	#N/A	#N/A	#N/A						#N/A	#N/A	#N/A	#N/A	#N/A	#N/A	#N/A	#N/A	#N/A	#N/A	#N/A	#N/A			#N/A	#N/A	#N/A
	#N/A	#N/A	#N/A	#N/A						#N/A	#N/A	#N/A	#N/A	#N/A	#N/A	#N/A	#N/A	#N/A	#N/A	#N/A	#N/A			#N/A	#N/A	#N/A	#N/A						#N/A	#N/A	#N/A	#N/A	#N/A	#N/A	#N/A	#N/A	#N/A	#N/A	#N/A	#N/A			#N/A	#N/A	#N/A
	#N/A	#N/A	#N/A	#N/A						#N/A	#N/A	#N/A	#N/A	#N/A	#N/A	#N/A	#N/A	#N/A	#N/A	#N/A	#N/A			#N/A	#N/A	#N/A	#N/A						#N/A	#N/A	#N/A	#N/A	#N/A	#N/A	#N/A	#N/A	#N/A	#N/A	#N/A	#N/A			#N/A	#N/A	#N/A
	#N/A	#N/A	#N/A	#N/A						#N/A	#N/A	#N/A	#N/A	#N/A	#N/A	#N/A	#N/A	#N/A	#N/A	#N/A	#N/A			#N/A	#N/A	#N/A	#N/A						#N/A	#N/A	#N/A	#N/A	#N/A	#N/A	#N/A	#N/A	#N/A	#N/A	#N/A	#N/A			#N/A	#N/A	#N/A
	#N/A	#N/A	#N/A	#N/A						#N/A	#N/A	#N/A	#N/A	#N/A	#N/A	#N/A	#N/A	#N/A	#N/A	#N/A	#N/A			#N/A	#N/A	#N/A	#N/A						#N/A	#N/A	#N/A	#N/A	#N/A	#N/A	#N/A	#N/A	#N/A	#N/A	#N/A	#N/A			#N/A	#N/A	#N/A
	#N/A	#N/A	#N/A	#N/A						#N/A	#N/A	#N/A	#N/A	#N/A	#N/A	#N/A	#N/A	#N/A	#N/A	#N/A	#N/A			#N/A	#N/A	#N/A	#N/A						#N/A	#N/A	#N/A	#N/A	#N/A	#N/A	#N/A	#N/A	#N/A	#N/A	#N/A	#N/A			#N/A	#N/A	#N/A
	#N/A	#N/A	#N/A	#N/A						#N/A	#N/A	#N/A	#N/A	#N/A	#N/A	#N/A	#N/A	#N/A	#N/A	#N/A	#N/A			#N/A	#N/A	#N/A	#N/A						#N/A	#N/A	#N/A	#N/A	#N/A	#N/A	#N/A	#N/A	#N/A	#N/A	#N/A	#N/A			#N/A	#N/A	#N/A
	#N/A	#N/A	#N/A	#N/A						#N/A	#N/A	#N/A	#N/A	#N/A	#N/A	#N/A	#N/A	#N/A	#N/A	#N/A	#N/A			#N/A	#N/A	#N/A	#N/A						#N/A	#N/A	#N/A	#N/A	#N/A	#N/A	#N/A	#N/A	#N/A	#N/A	#N/A	#N/A			#N/A	#N/A	#N/A
	#N/A	#N/A	#N/A	#N/A						#N/A	#N/A	#N/A	#N/A	#N/A	#N/A	#N/A	#N/A	#N/A	#N/A	#N/A	#N/A			#N/A	#N/A	#N/A	#N/A						#N/A	#N/A	#N/A	#N/A	#N/A	#N/A	#N/A	#N/A	#N/A	#N/A	#N/A	#N/A			#N/A	#N/A	#N/A
	#N/A	#N/A	#N/A	#N/A						#N/A	#N/A	#N/A	#N/A	#N/A	#N/A	#N/A	#N/A	#N/A	#N/A	#N/A	#N/A			#N/A	#N/A	#N/A	#N/A						#N/A	#N/A	#N/A	#N/A	#N/A	#N/A	#N/A	#N/A	#N/A	#N/A	#N/A	#N/A			#N/A	#N/A	#N/A
	#N/A	#N/A	#N/A	#N/A						#N/A	#N/A	#N/A	#N/A	#N/A	#N/A	#N/A	#N/A	#N/A	#N/A	#N/A	#N/A			#N/A	#N/A	#N/A	#N/A						#N/A	#N/A	#N/A	#N/A	#N/A	#N/A	#N/A	#N/A	#N/A	#N/A	#N/A	#N/A			#N/A	#N/A	#N/A
	#N/A	#N/A	#N/A	#N/A						#N/A	#N/A	#N/A	#N/A	#N/A	#N/A	#N/A	#N/A	#N/A	#N/A	#N/A	#N/A			#N/A	#N/A	#N/A	#N/A						#N/A	#N/A	#N/A	#N/A	#N/A	#N/A	#N/A	#N/A	#N/A	#N/A	#N/A	#N/A			#N/A	#N/A	#N/A
	#N/A	#N/A	#N/A	#N/A						#N/A	#N/A	#N/A	#N/A	#N/A	#N/A	#N/A	#N/A	#N/A	#N/A	#N/A	#N/A			#N/A	#N/A	#N/A	#N/A						#N/A	#N/A	#N/A	#N/A	#N/A	#N/A	#N/A	#N/A	#N/A	#N/A	#N/A	#N/A			#N/A	#N/A	#N/A
	#N/A	#N/A	#N/A	#N/A						#N/A	#N/A	#N/A	#N/A	#N/A	#N/A	#N/A	#N/A	#N/A	#N/A	#N/A	#N/A			#N/A	#N/A	#N/A	#N/A						#N/A	#N/A	#N/A	#N/A	#N/A	#N/A	#N/A	#N/A	#N/A	#N/A	#N/A	#N/A			#N/A	#N/A	#N/A
	#N/A	#N/A	#N/A	#N/A						#N/A	#N/A	#N/A	#N/A	#N/A	#N/A	#N/A	#N/A	#N/A	#N/A	#N/A	#N/A			#N/A	#N/A	#N/A	#N/A						#N/A	#N/A	#N/A	#N/A	#N/A	#N/A	#N/A	#N/A	#N/A	#N/A	#N/A	#N/A			#N/A	#N/A	#N/A
	#N/A	#N/A	#N/A	#N/A						#N/A	#N/A	#N/A	#N/A	#N/A	#N/A	#N/A	#N/A	#N/A	#N/A	#N/A	#N/A			#N/A	#N/A	#N/A	#N/A						#N/A	#N/A	#N/A	#N/A	#N/A	#N/A	#N/A	#N/A	#N/A	#N/A	#N/A	#N/A			#N/A	#N/A	#N/A
	#N/A	#N/A	#N/A	#N/A						#N/A	#N/A	#N/A	#N/A	#N/A	#N/A	#N/A	#N/A	#N/A	#N/A	#N/A	#N/A			#N/A	#N/A	#N/A	#N/A						#N/A	#N/A	#N/A	#N/A	#N/A	#N/A	#N/A	#N/A	#N/A	#N/A	#N/A	#N/A			#N/A	#N/A	#N/A
	#N/A	#N/A	#N/A	#N/A						#N/A	#N/A	#N/A	#N/A	#N/A	#N/A	#N/A	#N/A	#N/A	#N/A	#N/A	#N/A			#N/A	#N/A	#N/A	#N/A						#N/A	#N/A	#N/A	#N/A	#N/A	#N/A	#N/A	#N/A	#N/A	#N/A	#N/A	#N/A			#N/A	#N/A	#N/A
	#N/A	#N/A	#N/A	#N/A						#N/A	#N/A	#N/A	#N/A	#N/A	#N/A	#N/A	#N/A	#N/A	#N/A	#N/A	#N/A			#N/A	#N/A	#N/A	#N/A						#N/A	#N/A	#N/A	#N/A	#N/A	#N/A	#N/A	#N/A	#N/A	#N/A	#N/A	#N/A			#N/A	#N/A	#N/A
	#N/A	#N/A	#N/A	#N/A						#N/A	#N/A	#N/A	#N/A	#N/A	#N/A	#N/A	#N/A	#N/A	#N/A	#N/A	#N/A			#N/A	#N/A	#N/A	#N/A						#N/A	#N/A	#N/A	#N/A	#N/A	#N/A	#N/A	#N/A	#N/A	#N/A	#N/A	#N/A			#N/A	#N/A	#N/A
	#N/A	#N/A	#N/A	#N/A						#N/A	#N/A	#N/A	#N/A	#N/A	#N/A	#N/A	#N/A	#N/A	#N/A	#N/A	#N/A			#N/A	#N/A	#N/A	#N/A						#N/A	#N/A	#N/A	#N/A	#N/A	#N/A	#N/A	#N/A	#N/A	#N/A	#N/A	#N/A			#N/A	#N/A	#N/A
	#N/A	#N/A	#N/A	#N/A						#N/A	#N/A	#N/A	#N/A	#N/A	#N/A	#N/A	#N/A	#N/A	#N/A	#N/A	#N/A			#N/A	#N/A	#N/A	#N/A						#N/A	#N/A	#N/A	#N/A	#N/A	#N/A	#N/A	#N/A	#N/A	#N/A	#N/A	#N/A			#N/A	#N/A	#N/A
	#N/A	#N/A	#N/A	#N/A						#N/A	#N/A	#N/A	#N/A	#N/A	#N/A	#N/A	#N/A	#N/A	#N/A	#N/A	#N/A			#N/A	#N/A	#N/A	#N/A						#N/A	#N/A	#N/A	#N/A	#N/A	#N/A	#N/A	#N/A	#N/A	#N/A	#N/A	#N/A			#N/A	#N/A	#N/A
	#N/A	#N/A	#N/A	#N/A						#N/A	#N/A	#N/A	#N/A	#N/A	#N/A	#N/A	#N/A	#N/A	#N/A	#N/A	#N/A			#N/A	#N/A	#N/A	#N/A						#N/A	#N/A	#N/A	#N/A	#N/A	#N/A	#N/A	#N/A	#N/A	#N/A	#N/A	#N/A			#N/A	#N/A	#N/A
	#N/A	#N/A	#N/A	#N/A						#N/A	#N/A	#N/A	#N/A	#N/A	#N/A	#N/A	#N/A	#N/A	#N/A	#N/A	#N/A			#N/A	#N/A	#N/A	#N/A						#N/A	#N/A	#N/A	#N/A	#N/A	#N/A	#N/A	#N/A	#N/A	#N/A	#N/A	#N/A			#N/A	#N/A	#N/A
	#N/A	#N/A	#N/A	#N/A						#N/A	#N/A	#N/A	#N/A	#N/A	#N/A	#N/A	#N/A	#N/A	#N/A	#N/A	#N/A			#N/A	#N/A	#N/A	#N/A						#N/A	#N/A	#N/A	#N/A	#N/A	#N/A	#N/A	#N/A	#N/A	#N/A	#N/A	#N/A			#N/A	#N/A	#N/A
	#N/A	#N/A	#N/A	#N/A						#N/A	#N/A	#N/A	#N/A	#N/A	#N/A	#N/A	#N/A	#N/A	#N/A	#N/A	#N/A			#N/A	#N/A	#N/A	#N/A						#N/A	#N/A	#N/A	#N/A	#N/A	#N/A	#N/A	#N/A	#N/A	#N/A	#N/A	#N/A			#N/A	#N/A	#N/A
	#N/A	#N/A	#N/A	#N/A						#N/A	#N/A	#N/A	#N/A	#N/A	#N/A	#N/A	#N/A	#N/A	#N/A	#N/A	#N/A			#N/A	#N/A	#N/A	#N/A						#N/A	#N/A	#N/A	#N/A	#N/A	#N/A	#N/A	#N/A	#N/A	#N/A	#N/A	#N/A			#N/A	#N/A	#N/A
	#N/A	#N/A	#N/A	#N/A						#N/A	#N/A	#N/A	#N/A	#N/A	#N/A	#N/A	#N/A	#N/A	#N/A	#N/A	#N/A			#N/A	#N/A	#N/A	#N/A						#N/A	#N/A	#N/A	#N/A	#N/A	#N/A	#N/A	#N/A	#N/A	#N/A	#N/A	#N/A			#N/A	#N/A	#N/A
	#N/A	#N/A	#N/A	#N/A						#N/A	#N/A	#N/A	#N/A	#N/A	#N/A	#N/A	#N/A	#N/A	#N/A	#N/A	#N/A			#N/A	#N/A	#N/A	#N/A						#N/A	#N/A	#N/A	#N/A	#N/A	#N/A	#N/A	#N/A	#N/A	#N/A	#N/A	#N/A			#N/A	#N/A	#N/A
	#N/A	#N/A	#N/A	#N/A						#N/A	#N/A	#N/A	#N/A	#N/A	#N/A	#N/A	#N/A	#N/A	#N/A	#N/A	#N/A			#N/A	#N/A	#N/A	#N/A						#N/A	#N/A	#N/A	#N/A	#N/A	#N/A	#N/A	#N/A	#N/A	#N/A	#N/A	#N/A			#N/A	#N/A	#N/A
	#N/A	#N/A	#N/A	#N/A						#N/A	#N/A	#N/A	#N/A	#N/A	#N/A	#N/A	#N/A	#N/A	#N/A	#N/A	#N/A			#N/A	#N/A	#N/A	#N/A						#N/A	#N/A	#N/A	#N/A	#N/A	#N/A	#N/A	#N/A	#N/A	#N/A	#N/A	#N/A			#N/A	#N/A	#N/A
	#N/A	#N/A	#N/A	#N/A						#N/A	#N/A	#N/A	#N/A	#N/A	#N/A	#N/A	#N/A	#N/A	#N/A	#N/A	#N/A			#N/A	#N/A	#N/A	#N/A						#N/A	#N/A	#N/A	#N/A	#N/A	#N/A	#N/A	#N/A	#N/A	#N/A	#N/A	#N/A			#N/A	#N/A	#N/A
	#N/A	#N/A	#N/A	#N/A						#N/A	#N/A	#N/A	#N/A	#N/A	#N/A	#N/A	#N/A	#N/A	#N/A	#N/A	#N/A			#N/A	#N/A	#N/A	#N/A						#N/A	#N/A	#N/A	#N/A	#N/A	#N/A	#N/A	#N/A	#N/A	#N/A	#N/A	#N/A			#N/A	#N/A	#N/A
	#N/A	#N/A	#N/A	#N/A						#N/A	#N/A	#N/A	#N/A	#N/A	#N/A	#N/A	#N/A	#N/A	#N/A	#N/A	#N/A			#N/A	#N/A	#N/A	#N/A						#N/A	#N/A	#N/A	#N/A	#N/A	#N/A	#N/A	#N/A	#N/A	#N/A	#N/A	#N/A			#N/A	#N/A	#N/A
	#N/A	#N/A	#N/A	#N/A						#N/A	#N/A	#N/A	#N/A	#N/A	#N/A	#N/A	#N/A	#N/A	#N/A	#N/A	#N/A			#N/A	#N/A	#N/A	#N/A						#N/A	#N/A	#N/A	#N/A	#N/A	#N/A	#N/A	#N/A	#N/A	#N/A	#N/A	#N/A			#N/A	#N/A	#N/A
	#N/A	#N/A	#N/A	#N/A						#N/A	#N/A	#N/A	#N/A	#N/A	#N/A	#N/A	#N/A	#N/A	#N/A	#N/A	#N/A			#N/A	#N/A	#N/A	#N/A						#N/A	#N/A	#N/A	#N/A	#N/A	#N/A	#N/A	#N/A	#N/A	#N/A	#N/A	#N/A			#N/A	#N/A	#N/A
	#N/A	#N/A	#N/A	#N/A						#N/A	#N/A	#N/A	#N/A	#N/A	#N/A	#N/A	#N/A	#N/A	#N/A	#N/A	#N/A			#N/A	#N/A	#N/A	#N/A						#N/A	#N/A	#N/A	#N/A	#N/A	#N/A	#N/A	#N/A	#N/A	#N/A	#N/A	#N/A			#N/A	#N/A	#N/A
	#N/A	#N/A	#N/A	#N/A						#N/A	#N/A	#N/A	#N/A	#N/A	#N/A	#N/A	#N/A	#N/A	#N/A	#N/A	#N/A			#N/A	#N/A	#N/A	#N/A						#N/A	#N/A	#N/A	#N/A	#N/A	#N/A	#N/A	#N/A	#N/A	#N/A	#N/A	#N/A			#N/A	#N/A	#N/A
	#N/A	#N/A	#N/A	#N/A						#N/A	#N/A	#N/A	#N/A	#N/A	#N/A	#N/A	#N/A	#N/A	#N/A	#N/A	#N/A			#N/A	#N/A	#N/A	#N/A						#N/A	#N/A	#N/A	#N/A	#N/A	#N/A	#N/A	#N/A	#N/A	#N/A	#N/A	#N/A			#N/A	#N/A	#N/A
	#N/A	#N/A	#N/A	#N/A						#N/A	#N/A	#N/A	#N/A	#N/A	#N/A	#N/A	#N/A	#N/A	#N/A	#N/A	#N/A			#N/A	#N/A	#N/A	#N/A						#N/A	#N/A	#N/A	#N/A	#N/A	#N/A	#N/A	#N/A	#N/A	#N/A	#N/A	#N/A			#N/A	#N/A	#N/A
	#N/A	#N/A	#N/A	#N/A						#N/A	#N/A	#N/A	#N/A	#N/A	#N/A	#N/A	#N/A	#N/A	#N/A	#N/A	#N/A			#N/A	#N/A	#N/A	#N/A						#N/A	#N/A	#N/A	#N/A	#N/A	#N/A	#N/A	#N/A	#N/A	#N/A	#N/A	#N/A			#N/A	#N/A	#N/A
	#N/A	#N/A	#N/A	#N/A						#N/A	#N/A	#N/A	#N/A	#N/A	#N/A	#N/A	#N/A	#N/A	#N/A	#N/A	#N/A			#N/A	#N/A	#N/A	#N/A						#N/A	#N/A	#N/A	#N/A	#N/A	#N/A	#N/A	#N/A	#N/A	#N/A	#N/A	#N/A			#N/A	#N/A	#N/A
	#N/A	#N/A	#N/A	#N/A						#N/A	#N/A	#N/A	#N/A	#N/A	#N/A	#N/A	#N/A	#N/A	#N/A	#N/A	#N/A			#N/A	#N/A	#N/A	#N/A						#N/A	#N/A	#N/A	#N/A	#N/A	#N/A	#N/A	#N/A	#N/A	#N/A	#N/A	#N/A			#N/A	#N/A	#N/A
	#N/A	#N/A	#N/A	#N/A						#N/A	#N/A	#N/A	#N/A	#N/A	#N/A	#N/A	#N/A	#N/A	#N/A	#N/A	#N/A			#N/A	#N/A	#N/A	#N/A						#N/A	#N/A	#N/A	#N/A	#N/A	#N/A	#N/A	#N/A	#N/A	#N/A	#N/A	#N/A			#N/A	#N/A	#N/A
	#N/A	#N/A	#N/A	#N/A						#N/A	#N/A	#N/A	#N/A	#N/A	#N/A	#N/A	#N/A	#N/A	#N/A	#N/A	#N/A			#N/A	#N/A	#N/A	#N/A						#N/A	#N/A	#N/A	#N/A	#N/A	#N/A	#N/A	#N/A	#N/A	#N/A	#N/A	#N/A			#N/A	#N/A	#N/A
	#N/A	#N/A	#N/A	#N/A						#N/A	#N/A	#N/A	#N/A	#N/A	#N/A	#N/A	#N/A	#N/A	#N/A	#N/A	#N/A			#N/A	#N/A	#N/A	#N/A						#N/A	#N/A	#N/A	#N/A	#N/A	#N/A	#N/A	#N/A	#N/A	#N/A	#N/A	#N/A			#N/A	#N/A	#N/A
	#N/A	#N/A	#N/A	#N/A						#N/A	#N/A	#N/A	#N/A	#N/A	#N/A	#N/A	#N/A	#N/A	#N/A	#N/A	#N/A			#N/A	#N/A	#N/A	#N/A						#N/A	#N/A	#N/A	#N/A	#N/A	#N/A	#N/A	#N/A	#N/A	#N/A	#N/A	#N/A			#N/A	#N/A	#N/A
	#N/A	#N/A	#N/A	#N/A						#N/A	#N/A	#N/A	#N/A	#N/A	#N/A	#N/A	#N/A	#N/A	#N/A	#N/A	#N/A			#N/A	#N/A	#N/A	#N/A						#N/A	#N/A	#N/A	#N/A	#N/A	#N/A	#N/A	#N/A	#N/A	#N/A	#N/A	#N/A			#N/A	#N/A	#N/A
	#N/A	#N/A	#N/A	#N/A						#N/A	#N/A	#N/A	#N/A	#N/A	#N/A	#N/A	#N/A	#N/A	#N/A	#N/A	#N/A			#N/A	#N/A	#N/A	#N/A						#N/A	#N/A	#N/A	#N/A	#N/A	#N/A	#N/A	#N/A	#N/A	#N/A	#N/A	#N/A			#N/A	#N/A	#N/A
	#N/A	#N/A	#N/A	#N/A						#N/A	#N/A	#N/A	#N/A	#N/A	#N/A	#N/A	#N/A	#N/A	#N/A	#N/A	#N/A			#N/A	#N/A	#N/A	#N/A						#N/A	#N/A	#N/A	#N/A	#N/A	#N/A	#N/A	#N/A	#N/A	#N/A	#N/A	#N/A			#N/A	#N/A	#N/A
	#N/A	#N/A	#N/A	#N/A						#N/A	#N/A	#N/A	#N/A	#N/A	#N/A	#N/A	#N/A	#N/A	#N/A	#N/A	#N/A			#N/A	#N/A	#N/A	#N/A						#N/A	#N/A	#N/A	#N/A	#N/A	#N/A	#N/A	#N/A	#N/A	#N/A	#N/A	#N/A			#N/A	#N/A	#N/A
	#N/A	#N/A	#N/A	#N/A						#N/A	#N/A	#N/A	#N/A	#N/A	#N/A	#N/A	#N/A	#N/A	#N/A	#N/A	#N/A			#N/A	#N/A	#N/A	#N/A						#N/A	#N/A	#N/A	#N/A	#N/A	#N/A	#N/A	#N/A	#N/A	#N/A	#N/A	#N/A			#N/A	#N/A	#N/A
	#N/A	#N/A	#N/A	#N/A						#N/A	#N/A	#N/A	#N/A	#N/A	#N/A	#N/A	#N/A	#N/A	#N/A	#N/A	#N/A			#N/A	#N/A	#N/A	#N/A						#N/A	#N/A	#N/A	#N/A	#N/A	#N/A	#N/A	#N/A	#N/A	#N/A	#N/A	#N/A			#N/A	#N/A	#N/A
	#N/A	#N/A	#N/A	#N/A						#N/A	#N/A	#N/A	#N/A	#N/A	#N/A	#N/A	#N/A	#N/A	#N/A	#N/A	#N/A			#N/A	#N/A	#N/A	#N/A						#N/A	#N/A	#N/A	#N/A	#N/A	#N/A	#N/A	#N/A	#N/A	#N/A	#N/A	#N/A			#N/A	#N/A	#N/A
	#N/A	#N/A	#N/A	#N/A						#N/A	#N/A	#N/A	#N/A	#N/A	#N/A	#N/A	#N/A	#N/A	#N/A	#N/A	#N/A			#N/A	#N/A	#N/A	#N/A						#N/A	#N/A	#N/A	#N/A	#N/A	#N/A	#N/A	#N/A	#N/A	#N/A	#N/A	#N/A			#N/A	#N/A	#N/A
	#N/A	#N/A	#N/A	#N/A						#N/A	#N/A	#N/A	#N/A	#N/A	#N/A	#N/A	#N/A	#N/A	#N/A	#N/A	#N/A			#N/A	#N/A	#N/A	#N/A						#N/A	#N/A	#N/A	#N/A	#N/A	#N/A	#N/A	#N/A	#N/A	#N/A	#N/A	#N/A			#N/A	#N/A	#N/A
	#N/A	#N/A	#N/A	#N/A						#N/A	#N/A	#N/A	#N/A	#N/A	#N/A	#N/A	#N/A	#N/A	#N/A	#N/A	#N/A			#N/A	#N/A	#N/A	#N/A						#N/A	#N/A	#N/A	#N/A	#N/A	#N/A	#N/A	#N/A	#N/A	#N/A	#N/A	#N/A			#N/A	#N/A	#N/A
	#N/A	#N/A	#N/A	#N/A						#N/A	#N/A	#N/A	#N/A	#N/A	#N/A	#N/A	#N/A	#N/A	#N/A	#N/A	#N/A			#N/A	#N/A	#N/A	#N/A						#N/A	#N/A	#N/A	#N/A	#N/A	#N/A	#N/A	#N/A	#N/A	#N/A	#N/A	#N/A			#N/A	#N/A	#N/A
	#N/A	#N/A	#N/A	#N/A						#N/A	#N/A	#N/A	#N/A	#N/A	#N/A	#N/A	#N/A	#N/A	#N/A	#N/A	#N/A			#N/A	#N/A	#N/A	#N/A						#N/A	#N/A	#N/A	#N/A	#N/A	#N/A	#N/A	#N/A	#N/A	#N/A	#N/A	#N/A			#N/A	#N/A	#N/A
	#N/A	#N/A	#N/A	#N/A						#N/A	#N/A	#N/A	#N/A	#N/A	#N/A	#N/A	#N/A	#N/A	#N/A	#N/A	#N/A			#N/A	#N/A	#N/A	#N/A						#N/A	#N/A	#N/A	#N/A	#N/A	#N/A	#N/A	#N/A	#N/A	#N/A	#N/A	#N/A			#N/A	#N/A	#N/A
	#N/A	#N/A	#N/A	#N/A						#N/A	#N/A	#N/A	#N/A	#N/A	#N/A	#N/A	#N/A	#N/A	#N/A	#N/A	#N/A			#N/A	#N/A	#N/A	#N/A						#N/A	#N/A	#N/A	#N/A	#N/A	#N/A	#N/A	#N/A	#N/A	#N/A	#N/A	#N/A			#N/A	#N/A	#N/A
	#N/A	#N/A	#N/A	#N/A						#N/A	#N/A	#N/A	#N/A	#N/A	#N/A	#N/A	#N/A	#N/A	#N/A	#N/A	#N/A			#N/A	#N/A	#N/A	#N/A						#N/A	#N/A	#N/A	#N/A	#N/A	#N/A	#N/A	#N/A	#N/A	#N/A	#N/A	#N/A			#N/A	#N/A	#N/A
	#N/A	#N/A	#N/A	#N/A						#N/A	#N/A	#N/A	#N/A	#N/A	#N/A	#N/A	#N/A	#N/A	#N/A	#N/A	#N/A			#N/A	#N/A	#N/A	#N/A						#N/A	#N/A	#N/A	#N/A	#N/A	#N/A	#N/A	#N/A	#N/A	#N/A	#N/A	#N/A			#N/A	#N/A	#N/A
	#N/A	#N/A	#N/A	#N/A						#N/A	#N/A	#N/A	#N/A	#N/A	#N/A	#N/A	#N/A	#N/A	#N/A	#N/A	#N/A			#N/A	#N/A	#N/A	#N/A						#N/A	#N/A	#N/A	#N/A	#N/A	#N/A	#N/A	#N/A	#N/A	#N/A	#N/A	#N/A			#N/A	#N/A	#N/A
	#N/A	#N/A	#N/A	#N/A						#N/A	#N/A	#N/A	#N/A	#N/A	#N/A	#N/A	#N/A	#N/A	#N/A	#N/A	#N/A			#N/A	#N/A	#N/A	#N/A						#N/A	#N/A	#N/A	#N/A	#N/A	#N/A	#N/A	#N/A	#N/A	#N/A	#N/A	#N/A			#N/A	#N/A	#N/A
	#N/A	#N/A	#N/A	#N/A						#N/A	#N/A	#N/A	#N/A	#N/A	#N/A	#N/A	#N/A	#N/A	#N/A	#N/A	#N/A			#N/A	#N/A	#N/A	#N/A						#N/A	#N/A	#N/A	#N/A	#N/A	#N/A	#N/A	#N/A	#N/A	#N/A	#N/A	#N/A			#N/A	#N/A	#N/A
	#N/A	#N/A	#N/A	#N/A						#N/A	#N/A	#N/A	#N/A	#N/A	#N/A	#N/A	#N/A	#N/A	#N/A	#N/A	#N/A			#N/A	#N/A	#N/A	#N/A						#N/A	#N/A	#N/A	#N/A	#N/A	#N/A	#N/A	#N/A	#N/A	#N/A	#N/A	#N/A			#N/A	#N/A	#N/A
	#N/A	#N/A	#N/A	#N/A						#N/A	#N/A	#N/A	#N/A	#N/A	#N/A	#N/A	#N/A	#N/A	#N/A	#N/A	#N/A			#N/A	#N/A	#N/A	#N/A						#N/A	#N/A	#N/A	#N/A	#N/A	#N/A	#N/A	#N/A	#N/A	#N/A	#N/A	#N/A			#N/A	#N/A	#N/A
	#N/A	#N/A	#N/A	#N/A						#N/A	#N/A	#N/A	#N/A	#N/A	#N/A	#N/A	#N/A	#N/A	#N/A	#N/A	#N/A			#N/A	#N/A	#N/A	#N/A						#N/A	#N/A	#N/A	#N/A	#N/A	#N/A	#N/A	#N/A	#N/A	#N/A	#N/A	#N/A			#N/A	#N/A	#N/A
	#N/A	#N/A	#N/A	#N/A						#N/A	#N/A	#N/A	#N/A	#N/A	#N/A	#N/A	#N/A	#N/A	#N/A	#N/A	#N/A			#N/A	#N/A	#N/A	#N/A						#N/A	#N/A	#N/A	#N/A	#N/A	#N/A	#N/A	#N/A	#N/A	#N/A	#N/A	#N/A			#N/A	#N/A	#N/A
	#N/A	#N/A	#N/A	#N/A						#N/A	#N/A	#N/A	#N/A	#N/A	#N/A	#N/A	#N/A	#N/A	#N/A	#N/A	#N/A			#N/A	#N/A	#N/A	#N/A						#N/A	#N/A	#N/A	#N/A	#N/A	#N/A	#N/A	#N/A	#N/A	#N/A	#N/A	#N/A			#N/A	#N/A	#N/A
	#N/A	#N/A	#N/A	#N/A						#N/A	#N/A	#N/A	#N/A	#N/A	#N/A	#N/A	#N/A	#N/A	#N/A	#N/A	#N/A			#N/A	#N/A	#N/A	#N/A						#N/A	#N/A	#N/A	#N/A	#N/A	#N/A	#N/A	#N/A	#N/A	#N/A	#N/A	#N/A			#N/A	#N/A	#N/A
	#N/A	#N/A	#N/A	#N/A						#N/A	#N/A	#N/A	#N/A	#N/A	#N/A	#N/A	#N/A	#N/A	#N/A	#N/A	#N/A			#N/A	#N/A	#N/A	#N/A						#N/A	#N/A	#N/A	#N/A	#N/A	#N/A	#N/A	#N/A	#N/A	#N/A	#N/A	#N/A			#N/A	#N/A	#N/A
	#N/A	#N/A	#N/A	#N/A						#N/A	#N/A	#N/A	#N/A	#N/A	#N/A	#N/A	#N/A	#N/A	#N/A	#N/A	#N/A			#N/A	#N/A	#N/A	#N/A						#N/A	#N/A	#N/A	#N/A	#N/A	#N/A	#N/A	#N/A	#N/A	#N/A	#N/A	#N/A			#N/A	#N/A	#N/A
	#N/A	#N/A	#N/A	#N/A						#N/A	#N/A	#N/A	#N/A	#N/A	#N/A	#N/A	#N/A	#N/A	#N/A	#N/A	#N/A			#N/A	#N/A	#N/A	#N/A						#N/A	#N/A	#N/A	#N/A	#N/A	#N/A	#N/A	#N/A	#N/A	#N/A	#N/A	#N/A			#N/A	#N/A	#N/A
	#N/A	#N/A	#N/A	#N/A						#N/A	#N/A	#N/A	#N/A	#N/A	#N/A	#N/A	#N/A	#N/A	#N/A	#N/A	#N/A			#N/A	#N/A	#N/A	#N/A						#N/A	#N/A	#N/A	#N/A	#N/A	#N/A	#N/A	#N/A	#N/A	#N/A	#N/A	#N/A			#N/A	#N/A	#N/A
	#N/A	#N/A	#N/A	#N/A						#N/A	#N/A	#N/A	#N/A	#N/A	#N/A	#N/A	#N/A	#N/A	#N/A	#N/A	#N/A			#N/A	#N/A	#N/A	#N/A						#N/A	#N/A	#N/A	#N/A	#N/A	#N/A	#N/A	#N/A	#N/A	#N/A	#N/A	#N/A			#N/A	#N/A	#N/A
	#N/A	#N/A	#N/A	#N/A						#N/A	#N/A	#N/A	#N/A	#N/A	#N/A	#N/A	#N/A	#N/A	#N/A	#N/A	#N/A			#N/A	#N/A	#N/A	#N/A						#N/A	#N/A	#N/A	#N/A	#N/A	#N/A	#N/A	#N/A	#N/A	#N/A	#N/A	#N/A			#N/A	#N/A	#N/A
	#N/A	#N/A	#N/A	#N/A						#N/A	#N/A	#N/A	#N/A	#N/A	#N/A	#N/A	#N/A	#N/A	#N/A	#N/A	#N/A			#N/A	#N/A	#N/A	#N/A						#N/A	#N/A	#N/A	#N/A	#N/A	#N/A	#N/A	#N/A	#N/A	#N/A	#N/A	#N/A			#N/A	#N/A	#N/A
	#N/A	#N/A	#N/A	#N/A						#N/A	#N/A	#N/A	#N/A	#N/A	#N/A	#N/A	#N/A	#N/A	#N/A	#N/A	#N/A			#N/A	#N/A	#N/A	#N/A						#N/A	#N/A	#N/A	#N/A	#N/A	#N/A	#N/A	#N/A	#N/A	#N/A	#N/A	#N/A			#N/A	#N/A	#N/A
	#N/A	#N/A	#N/A	#N/A						#N/A	#N/A	#N/A	#N/A	#N/A	#N/A	#N/A	#N/A	#N/A	#N/A	#N/A	#N/A			#N/A	#N/A	#N/A	#N/A						#N/A	#N/A	#N/A	#N/A	#N/A	#N/A	#N/A	#N/A	#N/A	#N/A	#N/A	#N/A			#N/A	#N/A	#N/A
	#N/A	#N/A	#N/A	#N/A						#N/A	#N/A	#N/A	#N/A	#N/A	#N/A	#N/A	#N/A	#N/A	#N/A	#N/A	#N/A			#N/A	#N/A	#N/A	#N/A						#N/A	#N/A	#N/A	#N/A	#N/A	#N/A	#N/A	#N/A	#N/A	#N/A	#N/A	#N/A			#N/A	#N/A	#N/A
	#N/A	#N/A	#N/A	#N/A						#N/A	#N/A	#N/A	#N/A	#N/A	#N/A	#N/A	#N/A	#N/A	#N/A	#N/A	#N/A			#N/A	#N/A	#N/A	#N/A						#N/A	#N/A	#N/A	#N/A	#N/A	#N/A	#N/A	#N/A	#N/A	#N/A	#N/A	#N/A			#N/A	#N/A	#N/A
	#N/A	#N/A	#N/A	#N/A						#N/A	#N/A	#N/A	#N/A	#N/A	#N/A	#N/A	#N/A	#N/A	#N/A	#N/A	#N/A			#N/A	#N/A	#N/A	#N/A						#N/A	#N/A	#N/A	#N/A	#N/A	#N/A	#N/A	#N/A	#N/A	#N/A	#N/A	#N/A			#N/A	#N/A	#N/A
	#N/A	#N/A	#N/A	#N/A						#N/A	#N/A	#N/A	#N/A	#N/A	#N/A	#N/A	#N/A	#N/A	#N/A	#N/A	#N/A			#N/A	#N/A	#N/A	#N/A						#N/A	#N/A	#N/A	#N/A	#N/A	#N/A	#N/A	#N/A	#N/A	#N/A	#N/A	#N/A			#N/A	#N/A	#N/A
	#N/A	#N/A	#N/A	#N/A						#N/A	#N/A	#N/A	#N/A	#N/A	#N/A	#N/A	#N/A	#N/A	#N/A	#N/A	#N/A			#N/A	#N/A	#N/A	#N/A						#N/A	#N/A	#N/A	#N/A	#N/A	#N/A	#N/A	#N/A	#N/A	#N/A	#N/A	#N/A			#N/A	#N/A	#N/A
	#N/A	#N/A	#N/A	#N/A						#N/A	#N/A	#N/A	#N/A	#N/A	#N/A	#N/A	#N/A	#N/A	#N/A	#N/A	#N/A			#N/A	#N/A	#N/A	#N/A						#N/A	#N/A	#N/A	#N/A	#N/A	#N/A	#N/A	#N/A	#N/A	#N/A	#N/A	#N/A			#N/A	#N/A	#N/A
	#N/A	#N/A	#N/A	#N/A						#N/A	#N/A	#N/A	#N/A	#N/A	#N/A	#N/A	#N/A	#N/A	#N/A	#N/A	#N/A			#N/A	#N/A	#N/A	#N/A						#N/A	#N/A	#N/A	#N/A	#N/A	#N/A	#N/A	#N/A	#N/A	#N/A	#N/A	#N/A			#N/A	#N/A	#N/A
	#N/A	#N/A	#N/A	#N/A						#N/A	#N/A	#N/A	#N/A	#N/A	#N/A	#N/A	#N/A	#N/A	#N/A	#N/A	#N/A			#N/A	#N/A	#N/A	#N/A						#N/A	#N/A	#N/A	#N/A	#N/A	#N/A	#N/A	#N/A	#N/A	#N/A	#N/A	#N/A			#N/A	#N/A	#N/A
	#N/A	#N/A	#N/A	#N/A						#N/A	#N/A	#N/A	#N/A	#N/A	#N/A	#N/A	#N/A	#N/A	#N/A	#N/A	#N/A			#N/A	#N/A	#N/A	#N/A						#N/A	#N/A	#N/A	#N/A	#N/A	#N/A	#N/A	#N/A	#N/A	#N/A	#N/A	#N/A			#N/A	#N/A	#N/A
	#N/A	#N/A	#N/A	#N/A						#N/A	#N/A	#N/A	#N/A	#N/A	#N/A	#N/A	#N/A	#N/A	#N/A	#N/A	#N/A			#N/A	#N/A	#N/A	#N/A						#N/A	#N/A	#N/A	#N/A	#N/A	#N/A	#N/A	#N/A	#N/A	#N/A	#N/A	#N/A			#N/A	#N/A	#N/A
	#N/A	#N/A	#N/A	#N/A						#N/A	#N/A	#N/A	#N/A	#N/A	#N/A	#N/A	#N/A	#N/A	#N/A	#N/A	#N/A			#N/A	#N/A	#N/A	#N/A						#N/A	#N/A	#N/A	#N/A	#N/A	#N/A	#N/A	#N/A	#N/A	#N/A	#N/A	#N/A			#N/A	#N/A	#N/A
	#N/A	#N/A	#N/A	#N/A						#N/A	#N/A	#N/A	#N/A	#N/A	#N/A	#N/A	#N/A	#N/A	#N/A	#N/A	#N/A			#N/A	#N/A	#N/A	#N/A						#N/A	#N/A	#N/A	#N/A	#N/A	#N/A	#N/A	#N/A	#N/A	#N/A	#N/A	#N/A			#N/A	#N/A	#N/A
	#N/A	#N/A	#N/A	#N/A						#N/A	#N/A	#N/A	#N/A	#N/A	#N/A	#N/A	#N/A	#N/A	#N/A	#N/A	#N/A			#N/A	#N/A	#N/A	#N/A						#N/A	#N/A	#N/A	#N/A	#N/A	#N/A	#N/A	#N/A	#N/A	#N/A	#N/A	#N/A			#N/A	#N/A	#N/A
	#N/A	#N/A	#N/A	#N/A						#N/A	#N/A	#N/A	#N/A	#N/A	#N/A	#N/A	#N/A	#N/A	#N/A	#N/A	#N/A			#N/A	#N/A	#N/A	#N/A						#N/A	#N/A	#N/A	#N/A	#N/A	#N/A	#N/A	#N/A	#N/A	#N/A	#N/A	#N/A			#N/A	#N/A	#N/A
	#N/A	#N/A	#N/A	#N/A						#N/A	#N/A	#N/A	#N/A	#N/A	#N/A	#N/A	#N/A	#N/A	#N/A	#N/A	#N/A			#N/A	#N/A	#N/A	#N/A						#N/A	#N/A	#N/A	#N/A	#N/A	#N/A	#N/A	#N/A	#N/A	#N/A	#N/A	#N/A			#N/A	#N/A	#N/A
	#N/A	#N/A	#N/A	#N/A						#N/A	#N/A	#N/A	#N/A	#N/A	#N/A	#N/A	#N/A	#N/A	#N/A	#N/A	#N/A			#N/A	#N/A	#N/A	#N/A						#N/A	#N/A	#N/A	#N/A	#N/A	#N/A	#N/A	#N/A	#N/A	#N/A	#N/A	#N/A			#N/A	#N/A	#N/A
	#N/A	#N/A	#N/A	#N/A						#N/A	#N/A	#N/A	#N/A	#N/A	#N/A	#N/A	#N/A	#N/A	#N/A	#N/A	#N/A			#N/A	#N/A	#N/A	#N/A						#N/A	#N/A	#N/A	#N/A	#N/A	#N/A	#N/A	#N/A	#N/A	#N/A	#N/A	#N/A			#N/A	#N/A	#N/A
	#N/A	#N/A	#N/A	#N/A						#N/A	#N/A	#N/A	#N/A	#N/A	#N/A	#N/A	#N/A	#N/A	#N/A	#N/A	#N/A			#N/A	#N/A	#N/A	#N/A						#N/A	#N/A	#N/A	#N/A	#N/A	#N/A	#N/A	#N/A	#N/A	#N/A	#N/A	#N/A			#N/A	#N/A	#N/A
	#N/A	#N/A	#N/A	#N/A						#N/A	#N/A	#N/A	#N/A	#N/A	#N/A	#N/A	#N/A	#N/A	#N/A	#N/A	#N/A			#N/A	#N/A	#N/A	#N/A						#N/A	#N/A	#N/A	#N/A	#N/A	#N/A	#N/A	#N/A	#N/A	#N/A	#N/A	#N/A			#N/A	#N/A	#N/A
	#N/A	#N/A	#N/A	#N/A						#N/A	#N/A	#N/A	#N/A	#N/A	#N/A	#N/A	#N/A	#N/A	#N/A	#N/A	#N/A			#N/A	#N/A	#N/A	#N/A						#N/A	#N/A	#N/A	#N/A	#N/A	#N/A	#N/A	#N/A	#N/A	#N/A	#N/A	#N/A			#N/A	#N/A	#N/A
	#N/A	#N/A	#N/A	#N/A						#N/A	#N/A	#N/A	#N/A	#N/A	#N/A	#N/A	#N/A	#N/A	#N/A	#N/A	#N/A			#N/A	#N/A	#N/A	#N/A						#N/A	#N/A	#N/A	#N/A	#N/A	#N/A	#N/A	#N/A	#N/A	#N/A	#N/A	#N/A			#N/A	#N/A	#N/A
	#N/A	#N/A	#N/A	#N/A						#N/A	#N/A	#N/A	#N/A	#N/A	#N/A	#N/A	#N/A	#N/A	#N/A	#N/A	#N/A			#N/A	#N/A	#N/A	#N/A						#N/A	#N/A	#N/A	#N/A	#N/A	#N/A	#N/A	#N/A	#N/A	#N/A	#N/A	#N/A			#N/A	#N/A	#N/A
	#N/A	#N/A	#N/A	#N/A						#N/A	#N/A	#N/A	#N/A	#N/A	#N/A	#N/A	#N/A	#N/A	#N/A	#N/A	#N/A			#N/A	#N/A	#N/A	#N/A						#N/A	#N/A	#N/A	#N/A	#N/A	#N/A	#N/A	#N/A	#N/A	#N/A	#N/A	#N/A			#N/A	#N/A	#N/A
	#N/A	#N/A	#N/A	#N/A						#N/A	#N/A	#N/A	#N/A	#N/A	#N/A	#N/A	#N/A	#N/A	#N/A	#N/A	#N/A			#N/A	#N/A	#N/A	#N/A						#N/A	#N/A	#N/A	#N/A	#N/A	#N/A	#N/A	#N/A	#N/A	#N/A	#N/A	#N/A			#N/A	#N/A	#N/A
	#N/A	#N/A	#N/A	#N/A						#N/A	#N/A	#N/A	#N/A	#N/A	#N/A	#N/A	#N/A	#N/A	#N/A	#N/A	#N/A			#N/A	#N/A	#N/A	#N/A						#N/A	#N/A	#N/A	#N/A	#N/A	#N/A	#N/A	#N/A	#N/A	#N/A	#N/A	#N/A			#N/A	#N/A	#N/A
	#N/A	#N/A	#N/A	#N/A						#N/A	#N/A	#N/A	#N/A	#N/A	#N/A	#N/A	#N/A	#N/A	#N/A	#N/A	#N/A			#N/A	#N/A	#N/A	#N/A						#N/A	#N/A	#N/A	#N/A	#N/A	#N/A	#N/A	#N/A	#N/A	#N/A	#N/A	#N/A			#N/A	#N/A	#N/A
	#N/A	#N/A	#N/A	#N/A						#N/A	#N/A	#N/A	#N/A	#N/A	#N/A	#N/A	#N/A	#N/A	#N/A	#N/A	#N/A			#N/A	#N/A	#N/A	#N/A						#N/A	#N/A	#N/A	#N/A	#N/A	#N/A	#N/A	#N/A	#N/A	#N/A	#N/A	#N/A			#N/A	#N/A	#N/A
	#N/A	#N/A	#N/A	#N/A						#N/A	#N/A	#N/A	#N/A	#N/A	#N/A	#N/A	#N/A	#N/A	#N/A	#N/A	#N/A			#N/A	#N/A	#N/A	#N/A						#N/A	#N/A	#N/A	#N/A	#N/A	#N/A	#N/A	#N/A	#N/A	#N/A	#N/A	#N/A			#N/A	#N/A	#N/A
	#N/A	#N/A	#N/A	#N/A						#N/A	#N/A	#N/A	#N/A	#N/A	#N/A	#N/A	#N/A	#N/A	#N/A	#N/A	#N/A			#N/A	#N/A	#N/A	#N/A						#N/A	#N/A	#N/A	#N/A	#N/A	#N/A	#N/A	#N/A	#N/A	#N/A	#N/A	#N/A			#N/A	#N/A	#N/A
	#N/A	#N/A	#N/A	#N/A						#N/A	#N/A	#N/A	#N/A	#N/A	#N/A	#N/A	#N/A	#N/A	#N/A	#N/A	#N/A			#N/A	#N/A	#N/A	#N/A						#N/A	#N/A	#N/A	#N/A	#N/A	#N/A	#N/A	#N/A	#N/A	#N/A	#N/A	#N/A			#N/A	#N/A	#N/A
	#N/A	#N/A	#N/A	#N/A						#N/A	#N/A	#N/A	#N/A	#N/A	#N/A	#N/A	#N/A	#N/A	#N/A	#N/A	#N/A			#N/A	#N/A	#N/A	#N/A						#N/A	#N/A	#N/A	#N/A	#N/A	#N/A	#N/A	#N/A	#N/A	#N/A	#N/A	#N/A			#N/A	#N/A	#N/A
	#N/A	#N/A	#N/A	#N/A						#N/A	#N/A	#N/A	#N/A	#N/A	#N/A	#N/A	#N/A	#N/A	#N/A	#N/A	#N/A			#N/A	#N/A	#N/A	#N/A						#N/A	#N/A	#N/A	#N/A	#N/A	#N/A	#N/A	#N/A	#N/A	#N/A	#N/A	#N/A			#N/A	#N/A	#N/A
	#N/A	#N/A	#N/A	#N/A						#N/A	#N/A	#N/A	#N/A	#N/A	#N/A	#N/A	#N/A	#N/A	#N/A	#N/A	#N/A			#N/A	#N/A	#N/A	#N/A						#N/A	#N/A	#N/A	#N/A	#N/A	#N/A	#N/A	#N/A	#N/A	#N/A	#N/A	#N/A			#N/A	#N/A	#N/A
	#N/A	#N/A	#N/A	#N/A						#N/A	#N/A	#N/A	#N/A	#N/A	#N/A	#N/A	#N/A	#N/A	#N/A	#N/A	#N/A			#N/A	#N/A	#N/A	#N/A						#N/A	#N/A	#N/A	#N/A	#N/A	#N/A	#N/A	#N/A	#N/A	#N/A	#N/A	#N/A			#N/A	#N/A	#N/A
	#N/A	#N/A	#N/A	#N/A						#N/A	#N/A	#N/A	#N/A	#N/A	#N/A	#N/A	#N/A	#N/A	#N/A	#N/A	#N/A			#N/A	#N/A	#N/A	#N/A						#N/A	#N/A	#N/A	#N/A	#N/A	#N/A	#N/A	#N/A	#N/A	#N/A	#N/A	#N/A			#N/A	#N/A	#N/A
	#N/A	#N/A	#N/A	#N/A						#N/A	#N/A	#N/A	#N/A	#N/A	#N/A	#N/A	#N/A	#N/A	#N/A	#N/A	#N/A			#N/A	#N/A	#N/A	#N/A						#N/A	#N/A	#N/A	#N/A	#N/A	#N/A	#N/A	#N/A	#N/A	#N/A	#N/A	#N/A			#N/A	#N/A	#N/A
	#N/A	#N/A	#N/A	#N/A						#N/A	#N/A	#N/A	#N/A	#N/A	#N/A	#N/A	#N/A	#N/A	#N/A	#N/A	#N/A			#N/A	#N/A	#N/A	#N/A						#N/A	#N/A	#N/A	#N/A	#N/A	#N/A	#N/A	#N/A	#N/A	#N/A	#N/A	#N/A			#N/A	#N/A	#N/A
	#N/A	#N/A	#N/A	#N/A						#N/A	#N/A	#N/A	#N/A	#N/A	#N/A	#N/A	#N/A	#N/A	#N/A	#N/A	#N/A			#N/A	#N/A	#N/A	#N/A						#N/A	#N/A	#N/A	#N/A	#N/A	#N/A	#N/A	#N/A	#N/A	#N/A	#N/A	#N/A			#N/A	#N/A	#N/A
	#N/A	#N/A	#N/A	#N/A						#N/A	#N/A	#N/A	#N/A	#N/A	#N/A	#N/A	#N/A	#N/A	#N/A	#N/A	#N/A			#N/A	#N/A	#N/A	#N/A						#N/A	#N/A	#N/A	#N/A	#N/A	#N/A	#N/A	#N/A	#N/A	#N/A	#N/A	#N/A			#N/A	#N/A	#N/A
	#N/A	#N/A	#N/A	#N/A						#N/A	#N/A	#N/A	#N/A	#N/A	#N/A	#N/A	#N/A	#N/A	#N/A	#N/A	#N/A			#N/A	#N/A	#N/A	#N/A						#N/A	#N/A	#N/A	#N/A	#N/A	#N/A	#N/A	#N/A	#N/A	#N/A	#N/A	#N/A			#N/A	#N/A	#N/A
	#N/A	#N/A	#N/A	#N/A						#N/A	#N/A	#N/A	#N/A	#N/A	#N/A	#N/A	#N/A	#N/A	#N/A	#N/A	#N/A			#N/A	#N/A	#N/A	#N/A						#N/A	#N/A	#N/A	#N/A	#N/A	#N/A	#N/A	#N/A	#N/A	#N/A	#N/A	#N/A			#N/A	#N/A	#N/A
	#N/A	#N/A	#N/A	#N/A						#N/A	#N/A	#N/A	#N/A	#N/A	#N/A	#N/A	#N/A	#N/A	#N/A	#N/A	#N/A			#N/A	#N/A	#N/A	#N/A						#N/A	#N/A	#N/A	#N/A	#N/A	#N/A	#N/A	#N/A	#N/A	#N/A	#N/A	#N/A			#N/A	#N/A	#N/A
	#N/A	#N/A	#N/A	#N/A						#N/A	#N/A	#N/A	#N/A	#N/A	#N/A	#N/A	#N/A	#N/A	#N/A	#N/A	#N/A			#N/A	#N/A	#N/A	#N/A						#N/A	#N/A	#N/A	#N/A	#N/A	#N/A	#N/A	#N/A	#N/A	#N/A	#N/A	#N/A			#N/A	#N/A	#N/A
	#N/A	#N/A	#N/A	#N/A						#N/A	#N/A	#N/A	#N/A	#N/A	#N/A	#N/A	#N/A	#N/A	#N/A	#N/A	#N/A			#N/A	#N/A	#N/A	#N/A						#N/A	#N/A	#N/A	#N/A	#N/A	#N/A	#N/A	#N/A	#N/A	#N/A	#N/A	#N/A			#N/A	#N/A	#N/A
	#N/A	#N/A	#N/A	#N/A						#N/A	#N/A	#N/A	#N/A	#N/A	#N/A	#N/A	#N/A	#N/A	#N/A	#N/A	#N/A			#N/A	#N/A	#N/A	#N/A						#N/A	#N/A	#N/A	#N/A	#N/A	#N/A	#N/A	#N/A	#N/A	#N/A	#N/A	#N/A			#N/A	#N/A	#N/A
	#N/A	#N/A	#N/A	#N/A						#N/A	#N/A	#N/A	#N/A	#N/A	#N/A	#N/A	#N/A	#N/A	#N/A	#N/A	#N/A			#N/A	#N/A	#N/A	#N/A						#N/A	#N/A	#N/A	#N/A	#N/A	#N/A	#N/A	#N/A	#N/A	#N/A	#N/A	#N/A			#N/A	#N/A	#N/A
	#N/A	#N/A	#N/A	#N/A						#N/A	#N/A	#N/A	#N/A	#N/A	#N/A	#N/A	#N/A	#N/A	#N/A	#N/A	#N/A			#N/A	#N/A	#N/A	#N/A						#N/A	#N/A	#N/A	#N/A	#N/A	#N/A	#N/A	#N/A	#N/A	#N/A	#N/A	#N/A			#N/A	#N/A	#N/A
	#N/A	#N/A	#N/A	#N/A						#N/A	#N/A	#N/A	#N/A	#N/A	#N/A	#N/A	#N/A	#N/A	#N/A	#N/A	#N/A			#N/A	#N/A	#N/A	#N/A						#N/A	#N/A	#N/A	#N/A	#N/A	#N/A	#N/A	#N/A	#N/A	#N/A	#N/A	#N/A			#N/A	#N/A	#N/A
	#N/A	#N/A	#N/A	#N/A						#N/A	#N/A	#N/A	#N/A	#N/A	#N/A	#N/A	#N/A	#N/A	#N/A	#N/A	#N/A			#N/A	#N/A	#N/A	#N/A						#N/A	#N/A	#N/A	#N/A	#N/A	#N/A	#N/A	#N/A	#N/A	#N/A	#N/A	#N/A			#N/A	#N/A	#N/A
	#N/A	#N/A	#N/A	#N/A						#N/A	#N/A	#N/A	#N/A	#N/A	#N/A	#N/A	#N/A	#N/A	#N/A	#N/A	#N/A			#N/A	#N/A	#N/A	#N/A						#N/A	#N/A	#N/A	#N/A	#N/A	#N/A	#N/A	#N/A	#N/A	#N/A	#N/A	#N/A			#N/A	#N/A	#N/A
	#N/A	#N/A	#N/A	#N/A						#N/A	#N/A	#N/A	#N/A	#N/A	#N/A	#N/A	#N/A	#N/A	#N/A	#N/A	#N/A			#N/A	#N/A	#N/A	#N/A						#N/A	#N/A	#N/A	#N/A	#N/A	#N/A	#N/A	#N/A	#N/A	#N/A	#N/A	#N/A			#N/A	#N/A	#N/A
	#N/A	#N/A	#N/A	#N/A						#N/A	#N/A	#N/A	#N/A	#N/A	#N/A	#N/A	#N/A	#N/A	#N/A	#N/A	#N/A			#N/A	#N/A	#N/A	#N/A						#N/A	#N/A	#N/A	#N/A	#N/A	#N/A	#N/A	#N/A	#N/A	#N/A	#N/A	#N/A			#N/A	#N/A	#N/A
	#N/A	#N/A	#N/A	#N/A						#N/A	#N/A	#N/A	#N/A	#N/A	#N/A	#N/A	#N/A	#N/A	#N/A	#N/A	#N/A			#N/A	#N/A	#N/A	#N/A						#N/A	#N/A	#N/A	#N/A	#N/A	#N/A	#N/A	#N/A	#N/A	#N/A	#N/A	#N/A			#N/A	#N/A	#N/A
	#N/A	#N/A	#N/A	#N/A						#N/A	#N/A	#N/A	#N/A	#N/A	#N/A	#N/A	#N/A	#N/A	#N/A	#N/A	#N/A			#N/A	#N/A	#N/A	#N/A						#N/A	#N/A	#N/A	#N/A	#N/A	#N/A	#N/A	#N/A	#N/A	#N/A	#N/A	#N/A			#N/A	#N/A	#N/A
	#N/A	#N/A	#N/A	#N/A						#N/A	#N/A	#N/A	#N/A	#N/A	#N/A	#N/A	#N/A	#N/A	#N/A	#N/A	#N/A			#N/A	#N/A	#N/A	#N/A						#N/A	#N/A	#N/A	#N/A	#N/A	#N/A	#N/A	#N/A	#N/A	#N/A	#N/A	#N/A			#N/A	#N/A	#N/A
	#N/A	#N/A	#N/A	#N/A						#N/A	#N/A	#N/A	#N/A	#N/A	#N/A	#N/A	#N/A	#N/A	#N/A	#N/A	#N/A			#N/A	#N/A	#N/A	#N/A						#N/A	#N/A	#N/A	#N/A	#N/A	#N/A	#N/A	#N/A	#N/A	#N/A	#N/A	#N/A			#N/A	#N/A	#N/A
	#N/A	#N/A	#N/A	#N/A						#N/A	#N/A	#N/A	#N/A	#N/A	#N/A	#N/A	#N/A	#N/A	#N/A	#N/A	#N/A			#N/A	#N/A	#N/A	#N/A						#N/A	#N/A	#N/A	#N/A	#N/A	#N/A	#N/A	#N/A	#N/A	#N/A	#N/A	#N/A			#N/A	#N/A	#N/A
	#N/A	#N/A	#N/A	#N/A						#N/A	#N/A	#N/A	#N/A	#N/A	#N/A	#N/A	#N/A	#N/A	#N/A	#N/A	#N/A			#N/A	#N/A	#N/A	#N/A						#N/A	#N/A	#N/A	#N/A	#N/A	#N/A	#N/A	#N/A	#N/A	#N/A	#N/A	#N/A			#N/A	#N/A	#N/A
	#N/A	#N/A	#N/A	#N/A						#N/A	#N/A	#N/A	#N/A	#N/A	#N/A	#N/A	#N/A	#N/A	#N/A	#N/A	#N/A			#N/A	#N/A	#N/A	#N/A						#N/A	#N/A	#N/A	#N/A	#N/A	#N/A	#N/A	#N/A	#N/A	#N/A	#N/A	#N/A			#N/A	#N/A	#N/A
	#N/A	#N/A	#N/A	#N/A						#N/A	#N/A	#N/A	#N/A	#N/A	#N/A	#N/A	#N/A	#N/A	#N/A	#N/A	#N/A			#N/A	#N/A	#N/A	#N/A						#N/A	#N/A	#N/A	#N/A	#N/A	#N/A	#N/A	#N/A	#N/A	#N/A	#N/A	#N/A			#N/A	#N/A	#N/A
	#N/A	#N/A	#N/A	#N/A						#N/A	#N/A	#N/A	#N/A	#N/A	#N/A	#N/A	#N/A	#N/A	#N/A	#N/A	#N/A			#N/A	#N/A	#N/A	#N/A						#N/A	#N/A	#N/A	#N/A	#N/A	#N/A	#N/A	#N/A	#N/A	#N/A	#N/A	#N/A			#N/A	#N/A	#N/A
	#N/A	#N/A	#N/A	#N/A						#N/A	#N/A	#N/A	#N/A	#N/A	#N/A	#N/A	#N/A	#N/A	#N/A	#N/A	#N/A			#N/A	#N/A	#N/A	#N/A						#N/A	#N/A	#N/A	#N/A	#N/A	#N/A	#N/A	#N/A	#N/A	#N/A	#N/A	#N/A			#N/A	#N/A	#N/A
	#N/A	#N/A	#N/A	#N/A						#N/A	#N/A	#N/A	#N/A	#N/A	#N/A	#N/A	#N/A	#N/A	#N/A	#N/A	#N/A			#N/A	#N/A	#N/A	#N/A						#N/A	#N/A	#N/A	#N/A	#N/A	#N/A	#N/A	#N/A	#N/A	#N/A	#N/A	#N/A			#N/A	#N/A	#N/A
	#N/A	#N/A	#N/A	#N/A						#N/A	#N/A	#N/A	#N/A	#N/A	#N/A	#N/A	#N/A	#N/A	#N/A	#N/A	#N/A			#N/A	#N/A	#N/A	#N/A						#N/A	#N/A	#N/A	#N/A	#N/A	#N/A	#N/A	#N/A	#N/A	#N/A	#N/A	#N/A			#N/A	#N/A	#N/A
	#N/A	#N/A	#N/A	#N/A						#N/A	#N/A	#N/A	#N/A	#N/A	#N/A	#N/A	#N/A	#N/A	#N/A	#N/A	#N/A			#N/A	#N/A	#N/A	#N/A						#N/A	#N/A	#N/A	#N/A	#N/A	#N/A	#N/A	#N/A	#N/A	#N/A	#N/A	#N/A			#N/A	#N/A	#N/A
	#N/A	#N/A	#N/A	#N/A						#N/A	#N/A	#N/A	#N/A	#N/A	#N/A	#N/A	#N/A	#N/A	#N/A	#N/A	#N/A			#N/A	#N/A	#N/A	#N/A						#N/A	#N/A	#N/A	#N/A	#N/A	#N/A	#N/A	#N/A	#N/A	#N/A	#N/A	#N/A			#N/A	#N/A	#N/A
	#N/A	#N/A	#N/A	#N/A						#N/A	#N/A	#N/A	#N/A	#N/A	#N/A	#N/A	#N/A	#N/A	#N/A	#N/A	#N/A			#N/A	#N/A	#N/A	#N/A						#N/A	#N/A	#N/A	#N/A	#N/A	#N/A	#N/A	#N/A	#N/A	#N/A	#N/A	#N/A			#N/A	#N/A	#N/A
	#N/A	#N/A	#N/A	#N/A						#N/A	#N/A	#N/A	#N/A	#N/A	#N/A	#N/A	#N/A	#N/A	#N/A	#N/A	#N/A			#N/A	#N/A	#N/A	#N/A						#N/A	#N/A	#N/A	#N/A	#N/A	#N/A	#N/A	#N/A	#N/A	#N/A	#N/A	#N/A			#N/A	#N/A	#N/A
	#N/A	#N/A	#N/A	#N/A						#N/A	#N/A	#N/A	#N/A	#N/A	#N/A	#N/A	#N/A	#N/A	#N/A	#N/A	#N/A			#N/A	#N/A	#N/A	#N/A						#N/A	#N/A	#N/A	#N/A	#N/A	#N/A	#N/A	#N/A	#N/A	#N/A	#N/A	#N/A			#N/A	#N/A	#N/A
	#N/A	#N/A	#N/A	#N/A						#N/A	#N/A	#N/A	#N/A	#N/A	#N/A	#N/A	#N/A	#N/A	#N/A	#N/A	#N/A			#N/A	#N/A	#N/A	#N/A						#N/A	#N/A	#N/A	#N/A	#N/A	#N/A	#N/A	#N/A	#N/A	#N/A	#N/A	#N/A			#N/A	#N/A	#N/A
	#N/A	#N/A	#N/A	#N/A						#N/A	#N/A	#N/A	#N/A	#N/A	#N/A	#N/A	#N/A	#N/A	#N/A	#N/A	#N/A			#N/A	#N/A	#N/A	#N/A						#N/A	#N/A	#N/A	#N/A	#N/A	#N/A	#N/A	#N/A	#N/A	#N/A	#N/A	#N/A			#N/A	#N/A	#N/A
	#N/A	#N/A	#N/A	#N/A						#N/A	#N/A	#N/A	#N/A	#N/A	#N/A	#N/A	#N/A	#N/A	#N/A	#N/A	#N/A			#N/A	#N/A	#N/A	#N/A						#N/A	#N/A	#N/A	#N/A	#N/A	#N/A	#N/A	#N/A	#N/A	#N/A	#N/A	#N/A			#N/A	#N/A	#N/A
	#N/A	#N/A	#N/A	#N/A						#N/A	#N/A	#N/A	#N/A	#N/A	#N/A	#N/A	#N/A	#N/A	#N/A	#N/A	#N/A			#N/A	#N/A	#N/A	#N/A						#N/A	#N/A	#N/A	#N/A	#N/A	#N/A	#N/A	#N/A	#N/A	#N/A	#N/A	#N/A			#N/A	#N/A	#N/A
	#N/A	#N/A	#N/A	#N/A						#N/A	#N/A	#N/A	#N/A	#N/A	#N/A	#N/A	#N/A	#N/A	#N/A	#N/A	#N/A			#N/A	#N/A	#N/A	#N/A						#N/A	#N/A	#N/A	#N/A	#N/A	#N/A	#N/A	#N/A	#N/A	#N/A	#N/A	#N/A			#N/A	#N/A	#N/A
	#N/A	#N/A	#N/A	#N/A						#N/A	#N/A	#N/A	#N/A	#N/A	#N/A	#N/A	#N/A	#N/A	#N/A	#N/A	#N/A			#N/A	#N/A	#N/A	#N/A						#N/A	#N/A	#N/A	#N/A	#N/A	#N/A	#N/A	#N/A	#N/A	#N/A	#N/A	#N/A			#N/A	#N/A	#N/A
	#N/A	#N/A	#N/A	#N/A						#N/A	#N/A	#N/A	#N/A	#N/A	#N/A	#N/A	#N/A	#N/A	#N/A	#N/A	#N/A			#N/A	#N/A	#N/A	#N/A						#N/A	#N/A	#N/A	#N/A	#N/A	#N/A	#N/A	#N/A	#N/A	#N/A	#N/A	#N/A			#N/A	#N/A	#N/A
	#N/A	#N/A	#N/A	#N/A						#N/A	#N/A	#N/A	#N/A	#N/A	#N/A	#N/A	#N/A	#N/A	#N/A	#N/A	#N/A			#N/A	#N/A	#N/A	#N/A						#N/A	#N/A	#N/A	#N/A	#N/A	#N/A	#N/A	#N/A	#N/A	#N/A	#N/A	#N/A			#N/A	#N/A	#N/A
	#N/A	#N/A	#N/A	#N/A						#N/A	#N/A	#N/A	#N/A	#N/A	#N/A	#N/A	#N/A	#N/A	#N/A	#N/A	#N/A			#N/A	#N/A	#N/A	#N/A						#N/A	#N/A	#N/A	#N/A	#N/A	#N/A	#N/A	#N/A	#N/A	#N/A	#N/A	#N/A			#N/A	#N/A	#N/A
	#N/A	#N/A	#N/A	#N/A						#N/A	#N/A	#N/A	#N/A	#N/A	#N/A	#N/A	#N/A	#N/A	#N/A	#N/A	#N/A			#N/A	#N/A	#N/A	#N/A						#N/A	#N/A	#N/A	#N/A	#N/A	#N/A	#N/A	#N/A	#N/A	#N/A	#N/A	#N/A			#N/A	#N/A	#N/A
	#N/A	#N/A	#N/A	#N/A						#N/A	#N/A	#N/A	#N/A	#N/A	#N/A	#N/A	#N/A	#N/A	#N/A	#N/A	#N/A			#N/A	#N/A	#N/A	#N/A						#N/A	#N/A	#N/A	#N/A	#N/A	#N/A	#N/A	#N/A	#N/A	#N/A	#N/A	#N/A			#N/A	#N/A	#N/A
	#N/A	#N/A	#N/A	#N/A						#N/A	#N/A	#N/A	#N/A	#N/A	#N/A	#N/A	#N/A	#N/A	#N/A	#N/A	#N/A			#N/A	#N/A	#N/A	#N/A						#N/A	#N/A	#N/A	#N/A	#N/A	#N/A	#N/A	#N/A	#N/A	#N/A	#N/A	#N/A			#N/A	#N/A	#N/A
	#N/A	#N/A	#N/A	#N/A						#N/A	#N/A	#N/A	#N/A	#N/A	#N/A	#N/A	#N/A	#N/A	#N/A	#N/A	#N/A			#N/A	#N/A	#N/A	#N/A						#N/A	#N/A	#N/A	#N/A	#N/A	#N/A	#N/A	#N/A	#N/A	#N/A	#N/A	#N/A			#N/A	#N/A	#N/A
	#N/A	#N/A	#N/A	#N/A						#N/A	#N/A	#N/A	#N/A	#N/A	#N/A	#N/A	#N/A	#N/A	#N/A	#N/A	#N/A			#N/A	#N/A	#N/A	#N/A						#N/A	#N/A	#N/A	#N/A	#N/A	#N/A	#N/A	#N/A	#N/A	#N/A	#N/A	#N/A			#N/A	#N/A	#N/A
	#N/A	#N/A	#N/A	#N/A						#N/A	#N/A	#N/A	#N/A	#N/A	#N/A	#N/A	#N/A	#N/A	#N/A	#N/A	#N/A			#N/A	#N/A	#N/A	#N/A						#N/A	#N/A	#N/A	#N/A	#N/A	#N/A	#N/A	#N/A	#N/A	#N/A	#N/A	#N/A			#N/A	#N/A	#N/A
	#N/A	#N/A	#N/A	#N/A						#N/A	#N/A	#N/A	#N/A	#N/A	#N/A	#N/A	#N/A	#N/A	#N/A	#N/A	#N/A			#N/A	#N/A	#N/A	#N/A						#N/A	#N/A	#N/A	#N/A	#N/A	#N/A	#N/A	#N/A	#N/A	#N/A	#N/A	#N/A			#N/A	#N/A	#N/A
	#N/A	#N/A	#N/A	#N/A						#N/A	#N/A	#N/A	#N/A	#N/A	#N/A	#N/A	#N/A	#N/A	#N/A	#N/A	#N/A			#N/A	#N/A	#N/A	#N/A						#N/A	#N/A	#N/A	#N/A	#N/A	#N/A	#N/A	#N/A	#N/A	#N/A	#N/A	#N/A			#N/A	#N/A	#N/A
	#N/A	#N/A	#N/A	#N/A						#N/A	#N/A	#N/A	#N/A	#N/A	#N/A	#N/A	#N/A	#N/A	#N/A	#N/A	#N/A			#N/A	#N/A	#N/A	#N/A						#N/A	#N/A	#N/A	#N/A	#N/A	#N/A	#N/A	#N/A	#N/A	#N/A	#N/A	#N/A			#N/A	#N/A	#N/A
	#N/A	#N/A	#N/A	#N/A						#N/A	#N/A	#N/A	#N/A	#N/A	#N/A	#N/A	#N/A	#N/A	#N/A	#N/A	#N/A			#N/A	#N/A	#N/A	#N/A						#N/A	#N/A	#N/A	#N/A	#N/A	#N/A	#N/A	#N/A	#N/A	#N/A	#N/A	#N/A			#N/A	#N/A	#N/A
	#N/A	#N/A	#N/A	#N/A						#N/A	#N/A	#N/A	#N/A	#N/A	#N/A	#N/A	#N/A	#N/A	#N/A	#N/A	#N/A			#N/A	#N/A	#N/A	#N/A						#N/A	#N/A	#N/A	#N/A	#N/A	#N/A	#N/A	#N/A	#N/A	#N/A	#N/A	#N/A			#N/A	#N/A	#N/A
	#N/A	#N/A	#N/A	#N/A						#N/A	#N/A	#N/A	#N/A	#N/A	#N/A	#N/A	#N/A	#N/A	#N/A	#N/A	#N/A			#N/A	#N/A	#N/A	#N/A						#N/A	#N/A	#N/A	#N/A	#N/A	#N/A	#N/A	#N/A	#N/A	#N/A	#N/A	#N/A			#N/A	#N/A	#N/A
	#N/A	#N/A	#N/A	#N/A						#N/A	#N/A	#N/A	#N/A	#N/A	#N/A	#N/A	#N/A	#N/A	#N/A	#N/A	#N/A			#N/A	#N/A	#N/A	#N/A						#N/A	#N/A	#N/A	#N/A	#N/A	#N/A	#N/A	#N/A	#N/A	#N/A	#N/A	#N/A			#N/A	#N/A	#N/A
	#N/A	#N/A	#N/A	#N/A						#N/A	#N/A	#N/A	#N/A	#N/A	#N/A	#N/A	#N/A	#N/A	#N/A	#N/A	#N/A			#N/A	#N/A	#N/A	#N/A						#N/A	#N/A	#N/A	#N/A	#N/A	#N/A	#N/A	#N/A	#N/A	#N/A	#N/A	#N/A			#N/A	#N/A	#N/A
	#N/A	#N/A	#N/A	#N/A						#N/A	#N/A	#N/A	#N/A	#N/A	#N/A	#N/A	#N/A	#N/A	#N/A	#N/A	#N/A			#N/A	#N/A	#N/A	#N/A						#N/A	#N/A	#N/A	#N/A	#N/A	#N/A	#N/A	#N/A	#N/A	#N/A	#N/A	#N/A			#N/A	#N/A	#N/A
	#N/A	#N/A	#N/A	#N/A						#N/A	#N/A	#N/A	#N/A	#N/A	#N/A	#N/A	#N/A	#N/A	#N/A	#N/A	#N/A			#N/A	#N/A	#N/A	#N/A						#N/A	#N/A	#N/A	#N/A	#N/A	#N/A	#N/A	#N/A	#N/A	#N/A	#N/A	#N/A			#N/A	#N/A	#N/A
	#N/A	#N/A	#N/A	#N/A						#N/A	#N/A	#N/A	#N/A	#N/A	#N/A	#N/A	#N/A	#N/A	#N/A	#N/A	#N/A			#N/A	#N/A	#N/A	#N/A						#N/A	#N/A	#N/A	#N/A	#N/A	#N/A	#N/A	#N/A	#N/A	#N/A	#N/A	#N/A			#N/A	#N/A	#N/A
	#N/A	#N/A	#N/A	#N/A						#N/A	#N/A	#N/A	#N/A	#N/A	#N/A	#N/A	#N/A	#N/A	#N/A	#N/A	#N/A			#N/A	#N/A	#N/A	#N/A						#N/A	#N/A	#N/A	#N/A	#N/A	#N/A	#N/A	#N/A	#N/A	#N/A	#N/A	#N/A			#N/A	#N/A	#N/A
	#N/A	#N/A	#N/A	#N/A						#N/A	#N/A	#N/A	#N/A	#N/A	#N/A	#N/A	#N/A	#N/A	#N/A	#N/A	#N/A			#N/A	#N/A	#N/A	#N/A						#N/A	#N/A	#N/A	#N/A	#N/A	#N/A	#N/A	#N/A	#N/A	#N/A	#N/A	#N/A			#N/A	#N/A	#N/A
	#N/A	#N/A	#N/A	#N/A						#N/A	#N/A	#N/A	#N/A	#N/A	#N/A	#N/A	#N/A	#N/A	#N/A	#N/A	#N/A			#N/A	#N/A	#N/A	#N/A						#N/A	#N/A	#N/A	#N/A	#N/A	#N/A	#N/A	#N/A	#N/A	#N/A	#N/A	#N/A			#N/A	#N/A	#N/A
	#N/A	#N/A	#N/A	#N/A						#N/A	#N/A	#N/A	#N/A	#N/A	#N/A	#N/A	#N/A	#N/A	#N/A	#N/A	#N/A			#N/A	#N/A	#N/A	#N/A						#N/A	#N/A	#N/A	#N/A	#N/A	#N/A	#N/A	#N/A	#N/A	#N/A	#N/A	#N/A			#N/A	#N/A	#N/A
	#N/A	#N/A	#N/A	#N/A						#N/A	#N/A	#N/A	#N/A	#N/A	#N/A	#N/A	#N/A	#N/A	#N/A	#N/A	#N/A			#N/A	#N/A	#N/A	#N/A						#N/A	#N/A	#N/A	#N/A	#N/A	#N/A	#N/A	#N/A	#N/A	#N/A	#N/A	#N/A			#N/A	#N/A	#N/A
	#N/A	#N/A	#N/A	#N/A						#N/A	#N/A	#N/A	#N/A	#N/A	#N/A	#N/A	#N/A	#N/A	#N/A	#N/A	#N/A			#N/A	#N/A	#N/A	#N/A						#N/A	#N/A	#N/A	#N/A	#N/A	#N/A	#N/A	#N/A	#N/A	#N/A	#N/A	#N/A			#N/A	#N/A	#N/A
	#N/A	#N/A	#N/A	#N/A						#N/A	#N/A	#N/A	#N/A	#N/A	#N/A	#N/A	#N/A	#N/A	#N/A	#N/A	#N/A			#N/A	#N/A	#N/A	#N/A						#N/A	#N/A	#N/A	#N/A	#N/A	#N/A	#N/A	#N/A	#N/A	#N/A	#N/A	#N/A			#N/A	#N/A	#N/A
	#N/A	#N/A	#N/A	#N/A						#N/A	#N/A	#N/A	#N/A	#N/A	#N/A	#N/A	#N/A	#N/A	#N/A	#N/A	#N/A			#N/A	#N/A	#N/A	#N/A						#N/A	#N/A	#N/A	#N/A	#N/A	#N/A	#N/A	#N/A	#N/A	#N/A	#N/A	#N/A			#N/A	#N/A	#N/A
	#N/A	#N/A	#N/A	#N/A						#N/A	#N/A	#N/A	#N/A	#N/A	#N/A	#N/A	#N/A	#N/A	#N/A	#N/A	#N/A			#N/A	#N/A	#N/A	#N/A						#N/A	#N/A	#N/A	#N/A	#N/A	#N/A	#N/A	#N/A	#N/A	#N/A	#N/A	#N/A			#N/A	#N/A	#N/A
	#N/A	#N/A	#N/A	#N/A						#N/A	#N/A	#N/A	#N/A	#N/A	#N/A	#N/A	#N/A	#N/A	#N/A	#N/A	#N/A			#N/A	#N/A	#N/A	#N/A						#N/A	#N/A	#N/A	#N/A	#N/A	#N/A	#N/A	#N/A	#N/A	#N/A	#N/A	#N/A			#N/A	#N/A	#N/A
	#N/A	#N/A	#N/A	#N/A						#N/A	#N/A	#N/A	#N/A	#N/A	#N/A	#N/A	#N/A	#N/A	#N/A	#N/A	#N/A			#N/A	#N/A	#N/A	#N/A						#N/A	#N/A	#N/A	#N/A	#N/A	#N/A	#N/A	#N/A	#N/A	#N/A	#N/A	#N/A			#N/A	#N/A	#N/A
	#N/A	#N/A	#N/A	#N/A						#N/A	#N/A	#N/A	#N/A	#N/A	#N/A	#N/A	#N/A	#N/A	#N/A	#N/A	#N/A			#N/A	#N/A	#N/A	#N/A						#N/A	#N/A	#N/A	#N/A	#N/A	#N/A	#N/A	#N/A	#N/A	#N/A	#N/A	#N/A			#N/A	#N/A	#N/A
	#N/A	#N/A	#N/A	#N/A						#N/A	#N/A	#N/A	#N/A	#N/A	#N/A	#N/A	#N/A	#N/A	#N/A	#N/A	#N/A			#N/A	#N/A	#N/A	#N/A						#N/A	#N/A	#N/A	#N/A	#N/A	#N/A	#N/A	#N/A	#N/A	#N/A	#N/A	#N/A			#N/A	#N/A	#N/A
	#N/A	#N/A	#N/A	#N/A						#N/A	#N/A	#N/A	#N/A	#N/A	#N/A	#N/A	#N/A	#N/A	#N/A	#N/A	#N/A			#N/A	#N/A	#N/A	#N/A						#N/A	#N/A	#N/A	#N/A	#N/A	#N/A	#N/A	#N/A	#N/A	#N/A	#N/A	#N/A			#N/A	#N/A	#N/A
	#N/A	#N/A	#N/A	#N/A						#N/A	#N/A	#N/A	#N/A	#N/A	#N/A	#N/A	#N/A	#N/A	#N/A	#N/A	#N/A			#N/A	#N/A	#N/A	#N/A						#N/A	#N/A	#N/A	#N/A	#N/A	#N/A	#N/A	#N/A	#N/A	#N/A	#N/A	#N/A			#N/A	#N/A	#N/A
	#N/A	#N/A	#N/A	#N/A						#N/A	#N/A	#N/A	#N/A	#N/A	#N/A	#N/A	#N/A	#N/A	#N/A	#N/A	#N/A			#N/A	#N/A	#N/A	#N/A						#N/A	#N/A	#N/A	#N/A	#N/A	#N/A	#N/A	#N/A	#N/A	#N/A	#N/A	#N/A			#N/A	#N/A	#N/A
	#N/A	#N/A	#N/A	#N/A						#N/A	#N/A	#N/A	#N/A	#N/A	#N/A	#N/A	#N/A	#N/A	#N/A	#N/A	#N/A			#N/A	#N/A	#N/A	#N/A						#N/A	#N/A	#N/A	#N/A	#N/A	#N/A	#N/A	#N/A	#N/A	#N/A	#N/A	#N/A			#N/A	#N/A	#N/A
	#N/A	#N/A	#N/A	#N/A						#N/A	#N/A	#N/A	#N/A	#N/A	#N/A	#N/A	#N/A	#N/A	#N/A	#N/A	#N/A			#N/A	#N/A	#N/A	#N/A						#N/A	#N/A	#N/A	#N/A	#N/A	#N/A	#N/A	#N/A	#N/A	#N/A	#N/A	#N/A			#N/A	#N/A	#N/A
	#N/A	#N/A	#N/A	#N/A						#N/A	#N/A	#N/A	#N/A	#N/A	#N/A	#N/A	#N/A	#N/A	#N/A	#N/A	#N/A			#N/A	#N/A	#N/A	#N/A						#N/A	#N/A	#N/A	#N/A	#N/A	#N/A	#N/A	#N/A	#N/A	#N/A	#N/A	#N/A			#N/A	#N/A	#N/A
	#N/A	#N/A	#N/A	#N/A						#N/A	#N/A	#N/A	#N/A	#N/A	#N/A	#N/A	#N/A	#N/A	#N/A	#N/A	#N/A			#N/A	#N/A	#N/A	#N/A						#N/A	#N/A	#N/A	#N/A	#N/A	#N/A	#N/A	#N/A	#N/A	#N/A	#N/A	#N/A			#N/A	#N/A	#N/A
	#N/A	#N/A	#N/A	#N/A						#N/A	#N/A	#N/A	#N/A	#N/A	#N/A	#N/A	#N/A	#N/A	#N/A	#N/A	#N/A			#N/A	#N/A	#N/A	#N/A						#N/A	#N/A	#N/A	#N/A	#N/A	#N/A	#N/A	#N/A	#N/A	#N/A	#N/A	#N/A			#N/A	#N/A	#N/A
	#N/A	#N/A	#N/A	#N/A						#N/A	#N/A	#N/A	#N/A	#N/A	#N/A	#N/A	#N/A	#N/A	#N/A	#N/A	#N/A			#N/A	#N/A	#N/A	#N/A						#N/A	#N/A	#N/A	#N/A	#N/A	#N/A	#N/A	#N/A	#N/A	#N/A	#N/A	#N/A			#N/A	#N/A	#N/A
	#N/A	#N/A	#N/A	#N/A						#N/A	#N/A	#N/A	#N/A	#N/A	#N/A	#N/A	#N/A	#N/A	#N/A	#N/A	#N/A			#N/A	#N/A	#N/A	#N/A						#N/A	#N/A	#N/A	#N/A	#N/A	#N/A	#N/A	#N/A	#N/A	#N/A	#N/A	#N/A			#N/A	#N/A	#N/A
	#N/A	#N/A	#N/A	#N/A						#N/A	#N/A	#N/A	#N/A	#N/A	#N/A	#N/A	#N/A	#N/A	#N/A	#N/A	#N/A			#N/A	#N/A	#N/A	#N/A						#N/A	#N/A	#N/A	#N/A	#N/A	#N/A	#N/A	#N/A	#N/A	#N/A	#N/A	#N/A			#N/A	#N/A	#N/A
	#N/A	#N/A	#N/A	#N/A						#N/A	#N/A	#N/A	#N/A	#N/A	#N/A	#N/A	#N/A	#N/A	#N/A	#N/A	#N/A			#N/A	#N/A	#N/A	#N/A						#N/A	#N/A	#N/A	#N/A	#N/A	#N/A	#N/A	#N/A	#N/A	#N/A	#N/A	#N/A			#N/A	#N/A	#N/A
	#N/A	#N/A	#N/A	#N/A						#N/A	#N/A	#N/A	#N/A	#N/A	#N/A	#N/A	#N/A	#N/A	#N/A	#N/A	#N/A			#N/A	#N/A	#N/A	#N/A						#N/A	#N/A	#N/A	#N/A	#N/A	#N/A	#N/A	#N/A	#N/A	#N/A	#N/A	#N/A			#N/A	#N/A	#N/A
	#N/A	#N/A	#N/A	#N/A						#N/A	#N/A	#N/A	#N/A	#N/A	#N/A	#N/A	#N/A	#N/A	#N/A	#N/A	#N/A			#N/A	#N/A	#N/A	#N/A						#N/A	#N/A	#N/A	#N/A	#N/A	#N/A	#N/A	#N/A	#N/A	#N/A	#N/A	#N/A			#N/A	#N/A	#N/A
	#N/A	#N/A	#N/A	#N/A						#N/A	#N/A	#N/A	#N/A	#N/A	#N/A	#N/A	#N/A	#N/A	#N/A	#N/A	#N/A			#N/A	#N/A	#N/A	#N/A						#N/A	#N/A	#N/A	#N/A	#N/A	#N/A	#N/A	#N/A	#N/A	#N/A	#N/A	#N/A			#N/A	#N/A	#N/A
	#N/A	#N/A	#N/A	#N/A						#N/A	#N/A	#N/A	#N/A	#N/A	#N/A	#N/A	#N/A	#N/A	#N/A	#N/A	#N/A			#N/A	#N/A	#N/A	#N/A						#N/A	#N/A	#N/A	#N/A	#N/A	#N/A	#N/A	#N/A	#N/A	#N/A	#N/A	#N/A			#N/A	#N/A	#N/A
	#N/A	#N/A	#N/A	#N/A						#N/A	#N/A	#N/A	#N/A	#N/A	#N/A	#N/A	#N/A	#N/A	#N/A	#N/A	#N/A			#N/A	#N/A	#N/A	#N/A						#N/A	#N/A	#N/A	#N/A	#N/A	#N/A	#N/A	#N/A	#N/A	#N/A	#N/A	#N/A			#N/A	#N/A	#N/A
	#N/A	#N/A	#N/A	#N/A						#N/A	#N/A	#N/A	#N/A	#N/A	#N/A	#N/A	#N/A	#N/A	#N/A	#N/A	#N/A			#N/A	#N/A	#N/A	#N/A						#N/A	#N/A	#N/A	#N/A	#N/A	#N/A	#N/A	#N/A	#N/A	#N/A	#N/A	#N/A			#N/A	#N/A	#N/A
	#N/A	#N/A	#N/A	#N/A						#N/A	#N/A	#N/A	#N/A	#N/A	#N/A	#N/A	#N/A	#N/A	#N/A	#N/A	#N/A			#N/A	#N/A	#N/A	#N/A						#N/A	#N/A	#N/A	#N/A	#N/A	#N/A	#N/A	#N/A	#N/A	#N/A	#N/A	#N/A			#N/A	#N/A	#N/A
	#N/A	#N/A	#N/A	#N/A						#N/A	#N/A	#N/A	#N/A	#N/A	#N/A	#N/A	#N/A	#N/A	#N/A	#N/A	#N/A			#N/A	#N/A	#N/A	#N/A						#N/A	#N/A	#N/A	#N/A	#N/A	#N/A	#N/A	#N/A	#N/A	#N/A	#N/A	#N/A			#N/A	#N/A	#N/A
	#N/A	#N/A	#N/A	#N/A						#N/A	#N/A	#N/A	#N/A	#N/A	#N/A	#N/A	#N/A	#N/A	#N/A	#N/A	#N/A			#N/A	#N/A	#N/A	#N/A						#N/A	#N/A	#N/A	#N/A	#N/A	#N/A	#N/A	#N/A	#N/A	#N/A	#N/A	#N/A			#N/A	#N/A	#N/A
	#N/A	#N/A	#N/A	#N/A						#N/A	#N/A	#N/A	#N/A	#N/A	#N/A	#N/A	#N/A	#N/A	#N/A	#N/A	#N/A			#N/A	#N/A	#N/A	#N/A						#N/A	#N/A	#N/A	#N/A	#N/A	#N/A	#N/A	#N/A	#N/A	#N/A	#N/A	#N/A			#N/A	#N/A	#N/A
	#N/A	#N/A	#N/A	#N/A						#N/A	#N/A	#N/A	#N/A	#N/A	#N/A	#N/A	#N/A	#N/A	#N/A	#N/A	#N/A			#N/A	#N/A	#N/A	#N/A						#N/A	#N/A	#N/A	#N/A	#N/A	#N/A	#N/A	#N/A	#N/A	#N/A	#N/A	#N/A			#N/A	#N/A	#N/A
	#N/A	#N/A	#N/A	#N/A						#N/A	#N/A	#N/A	#N/A	#N/A	#N/A	#N/A	#N/A	#N/A	#N/A	#N/A	#N/A			#N/A	#N/A	#N/A	#N/A						#N/A	#N/A	#N/A	#N/A	#N/A	#N/A	#N/A	#N/A	#N/A	#N/A	#N/A	#N/A			#N/A	#N/A	#N/A
	#N/A	#N/A	#N/A	#N/A						#N/A	#N/A	#N/A	#N/A	#N/A	#N/A	#N/A	#N/A	#N/A	#N/A	#N/A	#N/A			#N/A	#N/A	#N/A	#N/A						#N/A	#N/A	#N/A	#N/A	#N/A	#N/A	#N/A	#N/A	#N/A	#N/A	#N/A	#N/A			#N/A	#N/A	#N/A
	#N/A	#N/A	#N/A	#N/A						#N/A	#N/A	#N/A	#N/A	#N/A	#N/A	#N/A	#N/A	#N/A	#N/A	#N/A	#N/A			#N/A	#N/A	#N/A	#N/A						#N/A	#N/A	#N/A	#N/A	#N/A	#N/A	#N/A	#N/A	#N/A	#N/A	#N/A	#N/A			#N/A	#N/A	#N/A
	#N/A	#N/A	#N/A	#N/A						#N/A	#N/A	#N/A	#N/A	#N/A	#N/A	#N/A	#N/A	#N/A	#N/A	#N/A	#N/A			#N/A	#N/A	#N/A	#N/A						#N/A	#N/A	#N/A	#N/A	#N/A	#N/A	#N/A	#N/A	#N/A	#N/A	#N/A	#N/A			#N/A	#N/A	#N/A
	#N/A	#N/A	#N/A	#N/A						#N/A	#N/A	#N/A	#N/A	#N/A	#N/A	#N/A	#N/A	#N/A	#N/A	#N/A	#N/A			#N/A	#N/A	#N/A	#N/A						#N/A	#N/A	#N/A	#N/A	#N/A	#N/A	#N/A	#N/A	#N/A	#N/A	#N/A	#N/A			#N/A	#N/A	#N/A
	#N/A	#N/A	#N/A	#N/A						#N/A	#N/A	#N/A	#N/A	#N/A	#N/A	#N/A	#N/A	#N/A	#N/A	#N/A	#N/A			#N/A	#N/A	#N/A	#N/A						#N/A	#N/A	#N/A	#N/A	#N/A	#N/A	#N/A	#N/A	#N/A	#N/A	#N/A	#N/A			#N/A	#N/A	#N/A
	#N/A	#N/A	#N/A	#N/A						#N/A	#N/A	#N/A	#N/A	#N/A	#N/A	#N/A	#N/A	#N/A	#N/A	#N/A	#N/A			#N/A	#N/A	#N/A	#N/A						#N/A	#N/A	#N/A	#N/A	#N/A	#N/A	#N/A	#N/A	#N/A	#N/A	#N/A	#N/A			#N/A	#N/A	#N/A
	#N/A	#N/A	#N/A	#N/A						#N/A	#N/A	#N/A	#N/A	#N/A	#N/A	#N/A	#N/A	#N/A	#N/A	#N/A	#N/A			#N/A	#N/A	#N/A	#N/A						#N/A	#N/A	#N/A	#N/A	#N/A	#N/A	#N/A	#N/A	#N/A	#N/A	#N/A	#N/A			#N/A	#N/A	#N/A
	#N/A	#N/A	#N/A	#N/A						#N/A	#N/A	#N/A	#N/A	#N/A	#N/A	#N/A	#N/A	#N/A	#N/A	#N/A	#N/A			#N/A	#N/A	#N/A	#N/A						#N/A	#N/A	#N/A	#N/A	#N/A	#N/A	#N/A	#N/A	#N/A	#N/A	#N/A	#N/A			#N/A	#N/A	#N/A
	#N/A	#N/A	#N/A	#N/A						#N/A	#N/A	#N/A	#N/A	#N/A	#N/A	#N/A	#N/A	#N/A	#N/A	#N/A	#N/A			#N/A	#N/A	#N/A	#N/A						#N/A	#N/A	#N/A	#N/A	#N/A	#N/A	#N/A	#N/A	#N/A	#N/A	#N/A	#N/A			#N/A	#N/A	#N/A
	#N/A	#N/A	#N/A	#N/A						#N/A	#N/A	#N/A	#N/A	#N/A	#N/A	#N/A	#N/A	#N/A	#N/A	#N/A	#N/A			#N/A	#N/A	#N/A	#N/A						#N/A	#N/A	#N/A	#N/A	#N/A	#N/A	#N/A	#N/A	#N/A	#N/A	#N/A	#N/A			#N/A	#N/A	#N/A
	#N/A	#N/A	#N/A	#N/A						#N/A	#N/A	#N/A	#N/A	#N/A	#N/A	#N/A	#N/A	#N/A	#N/A	#N/A	#N/A			#N/A	#N/A	#N/A	#N/A						#N/A	#N/A	#N/A	#N/A	#N/A	#N/A	#N/A	#N/A	#N/A	#N/A	#N/A	#N/A			#N/A	#N/A	#N/A
	#N/A	#N/A	#N/A	#N/A						#N/A	#N/A	#N/A	#N/A	#N/A	#N/A	#N/A	#N/A	#N/A	#N/A	#N/A	#N/A			#N/A	#N/A	#N/A	#N/A						#N/A	#N/A	#N/A	#N/A	#N/A	#N/A	#N/A	#N/A	#N/A	#N/A	#N/A	#N/A			#N/A	#N/A	#N/A
	#N/A	#N/A	#N/A	#N/A						#N/A	#N/A	#N/A	#N/A	#N/A	#N/A	#N/A	#N/A	#N/A	#N/A	#N/A	#N/A			#N/A	#N/A	#N/A	#N/A						#N/A	#N/A	#N/A	#N/A	#N/A	#N/A	#N/A	#N/A	#N/A	#N/A	#N/A	#N/A			#N/A	#N/A	#N/A
	#N/A	#N/A	#N/A	#N/A						#N/A	#N/A	#N/A	#N/A	#N/A	#N/A	#N/A	#N/A	#N/A	#N/A	#N/A	#N/A			#N/A	#N/A	#N/A	#N/A						#N/A	#N/A	#N/A	#N/A	#N/A	#N/A	#N/A	#N/A	#N/A	#N/A	#N/A	#N/A			#N/A	#N/A	#N/A
	#N/A	#N/A	#N/A	#N/A						#N/A	#N/A	#N/A	#N/A	#N/A	#N/A	#N/A	#N/A	#N/A	#N/A	#N/A	#N/A			#N/A	#N/A	#N/A	#N/A						#N/A	#N/A	#N/A	#N/A	#N/A	#N/A	#N/A	#N/A	#N/A	#N/A	#N/A	#N/A			#N/A	#N/A	#N/A
	#N/A	#N/A	#N/A	#N/A						#N/A	#N/A	#N/A	#N/A	#N/A	#N/A	#N/A	#N/A	#N/A	#N/A	#N/A	#N/A			#N/A	#N/A	#N/A	#N/A						#N/A	#N/A	#N/A	#N/A	#N/A	#N/A	#N/A	#N/A	#N/A	#N/A	#N/A	#N/A			#N/A	#N/A	#N/A
	#N/A	#N/A	#N/A	#N/A						#N/A	#N/A	#N/A	#N/A	#N/A	#N/A	#N/A	#N/A	#N/A	#N/A	#N/A	#N/A			#N/A	#N/A	#N/A	#N/A						#N/A	#N/A	#N/A	#N/A	#N/A	#N/A	#N/A	#N/A	#N/A	#N/A	#N/A	#N/A			#N/A	#N/A	#N/A
	#N/A	#N/A	#N/A	#N/A						#N/A	#N/A	#N/A	#N/A	#N/A	#N/A	#N/A	#N/A	#N/A	#N/A	#N/A	#N/A			#N/A	#N/A	#N/A	#N/A						#N/A	#N/A	#N/A	#N/A	#N/A	#N/A	#N/A	#N/A	#N/A	#N/A	#N/A	#N/A			#N/A	#N/A	#N/A
	#N/A	#N/A	#N/A	#N/A						#N/A	#N/A	#N/A	#N/A	#N/A	#N/A	#N/A	#N/A	#N/A	#N/A	#N/A	#N/A			#N/A	#N/A	#N/A	#N/A						#N/A	#N/A	#N/A	#N/A	#N/A	#N/A	#N/A	#N/A	#N/A	#N/A	#N/A	#N/A			#N/A	#N/A	#N/A
	#N/A	#N/A	#N/A	#N/A						#N/A	#N/A	#N/A	#N/A	#N/A	#N/A	#N/A	#N/A	#N/A	#N/A	#N/A	#N/A			#N/A	#N/A	#N/A	#N/A						#N/A	#N/A	#N/A	#N/A	#N/A	#N/A	#N/A	#N/A	#N/A	#N/A	#N/A	#N/A			#N/A	#N/A	#N/A
	#N/A	#N/A	#N/A	#N/A						#N/A	#N/A	#N/A	#N/A	#N/A	#N/A	#N/A	#N/A	#N/A	#N/A	#N/A	#N/A			#N/A	#N/A	#N/A	#N/A						#N/A	#N/A	#N/A	#N/A	#N/A	#N/A	#N/A	#N/A	#N/A	#N/A	#N/A	#N/A			#N/A	#N/A	#N/A
	#N/A	#N/A	#N/A	#N/A						#N/A	#N/A	#N/A	#N/A	#N/A	#N/A	#N/A	#N/A	#N/A	#N/A	#N/A	#N/A			#N/A	#N/A	#N/A	#N/A						#N/A	#N/A	#N/A	#N/A	#N/A	#N/A	#N/A	#N/A	#N/A	#N/A	#N/A	#N/A			#N/A	#N/A	#N/A
[truncated: 99 more columns]

## Sheet: DATA
Patient ID	OS	status	sex	age	age gr	heavy ch	light ch	ISS	Renal function
1	5.63333	0	m	74	2	1		2	a
2	33.1667	0	m	50	1	3	2	1	a
3	30.4667	1	f	70	2	3	1	3	b
4	17.1333	0	m	37	1	1	2	1	a
5	35.3333	0	m	66	2	2	2	2	a
6	17.1667	1	f	82	2	2	1	3	a
7	0.433333	0	f	70	2	2		2	a
8	37.4667	0	f	42	1	3	2	3	b
9	33.9	1	m	67	2	1	1	3	a
10	13.7667	1	m	50	1	3	1	3	a
11	35.6333	0	f	66	2	1	2	1	a
12	40.3333	0	f	59	1	1	1	1	a
13	39.7667	0	m	57	1	2	2	1	a
14	10.7333	0	m	66	2	1	1	3	b
15	31.1333	0	m	59	1	1	2	3	b
16	31.5	0	m	81	2	2	1	2	a
17	31.4	0	m	67	2	2	2	1	a
18	21.8	1	f	49	1	3	1	1	a
19	7.4	1	f	65	1	1	2	3	b
20	44.3333	0	m	63	1	3	2	1	a
21	42.3333	0	m	55	1	1	2	1	a
22	3.7	0	f	54	1	1	2	2	a
23	35.5	1	f	70	2	1	2	3	a
24	13.8	1	f	84	2	3	2	3	a
25	4.76667	0	f	62	1	3		2	a
26	44.3333	0	f	76	2	1	1	3	a
27	2.8	0	f	75	2	2		3	a
28	30.1667	0	m	43	1	1	2	1	a
29	19	0	f	59	1	1	1	3	a
30	17.8	1	m	77	2	3	2	3	b
31	8.36667	1	f	60	1	3	1	3	b
32	23.6667	0	m	63	1	1	1	2	a
33	12.2667	1	m	53	1	1	1	3	b
34	18.5667	1	f	85	2	3	1	2	a
35	0.233333	1	f	82	2	3	1	3	b
36	16.6667	0	m	62	1	3	2	3	b
37	14.4667	0	m	54	1	1	2	3	a
38	13.7667	0	f	54	1	1	2	1	a
39	1	1	f	72	2	3	1	3	b
40	9.83333	1	f	66	2	1	2	1	a
41	10.8	0	m	78	2	1	2	2	a
42	15.7333	0	f	76	2	1	2	1	a
43	3.36667	1	f	76	2	2	1	3	b
44	36.1667	0	m	73	2	1	2	1	a
45	12.3	1	f	75	2	1	1	3	a
46	5.63333	0	f	57	1	1	1	3	a
47	8.9	0	f	63	1	1		2	a
48	7.93333	0	f	50	1	3	2	3	a
49	6.06667	0	f	64	1	1	2	1	a
50	8.73333	0	m	59	1	1	2	3	a
51	16.4333	0	f	52	1	2	2	3	a
52	13.5	0	m	47	1	1	2	2	a
53	3.96667	0	f	52	1	3	1	1	a
54	9.06667	1	f	77	2	2	1	3	b
55	4.36667	0	m	68	2	3	1	3	a
56	1.9	1	m	80	2	1	2	3	a
57	4.46667	1	m	83	2	3		2	a
58	0.366667	1	f	75	2	1	2	3	a
59	27.2667	0	f	71	2	1	2	1	a
60	39.6333	0	f	61	1	2	2	2	a
61	19.6667	0	f	69	2	1	1	2	a
62	10.9667	0	f	58	1	1	2	1	a
63	27.9333	0	f	68	2	1	1	3	a
64	17.0333	0	f	67	2	1	2	2	a
65	30.6333	0	m	55	1	4	4	1	a
66	7.9	0	f	60	1	1	2	3	a
67	6.63333	0	m	67	2	2	2	3	b
68	2.5	1	m	69	2	1	2	3	b
69	14.2333	0	f	79	2	1	2	3	a
70	2.7	1	m	70	2	1	2	3	b
71	3.16667	0	m	58	1	1	2	1	a
72	0.0666667	1	f	67	2	1	2	3	b
73	0.966667	1	m	76	2	3	1	3	b
74	47.3	0	m	67	2	3	2	1	a
75	5.1	1	f	79	2	3	2	2	a
76	5.93333	0	m	76	2	1	2	2	a
77	0.7	1	f	69	2	2	1	3	b
78	35.0333	0	f	48	1	1	1	1	a
79	2.26667	0	m	65	1	3	2	2	b
80	4.83333	0	m	61	1	3	2	1	a
81	1.1	0	m	71	2	4	4	2	a
82	1.1	0	m	43	1	3	1	3	b
83	1.56667	0	f	64	1	3	2	3	b
